# Supplementary material for: Code-Assisted Discovery of TAL Effector Targets in Bacterial Leaf Streak of Rice Reveals Contrast with Bacterial Blight and a Novel Susceptibility Gene
Source: PLoS Pathog. 2014 Feb 27;10(2):e1003972. doi: 10.1371/journal.ppat.1003972 (PMC3937315; doi:10.1371/journal.ppat.1003972)
Supplement: Table S1 — Rice (cv. Nipponbare) genes differentially expressed over time (q-Value ≤0.3) in response to inoculation with Xanthomonas oryzae pv. oryzicola BLS256. (XLSX) [file ppat.1003972.s008.xlsx]

## Sheet: Table S1
Table S1. Rice (cv. Nipponbare) genes differentially expressed over time (q-Value ≤ 0.3) in response to inoculation with Xanthomonas oryzae pv. oryzicola BLS256.
		Fold Change				Expressionc
Probe set rank	Probe set ID	2-24ha	2-96ha	vs. mock at 24hb	vs mock at 96hb	24h	96h	qd	Locus ID	Gene Product
1	Os.16010.1.S1_at	8.39791	16.5259	6.20064	7.51639	5.59755	6.57418	3.2e-12	LOC_Os05g42150	OsGH3.4 - Probable indole-3-acetic acid-amido synthetase, expressed
2	Os.16282.1.A1_at	2.73086	5.53787	3.6198	7.15357	7.03914	8.05911	2.7e-10	LOC_Os06g37080	L-ascorbate oxidase precursor, putative, expressed
3	OsAffx.15788.1.S1_at	7.03057	11.8382	3.29892	9.93862	5.29249	6.04422	6.3e-09	LOC_Os06g37080	L-ascorbate oxidase precursor, putative, expressed
4	Os.57186.1.S1_at	1.56805	2.39965	2.24378	4.41896	6.8633	7.47716	3.4e-08	LOC_Os05g27590	Wound-induced protein WI12 protein, expressed
5	Os.49496.1.S1_at	4.61503	6.39624	3.64213	6.87704	7.35865	7.82953	4.3e-08	LOC_Os06g46500	monocopper oxidase, putative, expressed
6	Os.55575.1.S1_at	2.70803	3.36486	2.51743	4.07625	8.55575	8.86905	5.2e-08	LOC_Os05g02200	cysteine-rich repeat secretory protein 55 precursor, putative, expressed
7	Os.46631.1.S1_x_at	3.51172	6.6854	3.01275	5.04569	7.25022	8.17905	3.4e-07	LOC_Os07g29750	glycosyl hydrolases family 16, putative, expressed
8	Os.35573.1.S1_at	1.76989	4.09986	1.88557	4.31779	6.48801	7.69992	3.9e-07	LOC_Os01g41240	hydrolase, alpha/beta fold family domain containing protein, expressed
9	Os.14351.1.A1_at	1.28119	1.65538	1.35676	1.75268	8.16887	8.53856	3.9e-07	LOC_Os01g57066	Transmembrane protein 49, putative, expressed
10	Os.17316.1.S1_at	9.16026	22.4218	2.91792	10.4866	8.15251	9.44396	3.9e-07	LOC_Os04g49194	Naringenin, 2-oxoglutarate 3-dioxygenase, putative, expressed
11	Os.2612.1.S1_at	1.0297	4.7514	1.07565	4.13868	6.05912	8.26524	4e-07	LOC_Os10g38640	glutathione S-transferase, putative, expressed
12	Os.47735.1.S1_at	3.45264	9.07171	3.92861	5.30604	4.37584	5.76952	4e-07	LOC_Os02g34970	no apical meristem protein, putative, expressed
13	Os.51603.1.S1_at	6.55537	3.25158	5.21086	3.9622	7.05749	6.04595	7.8e-07	LOC_Os12g10220	Expressed protein
14	Os.41841.1.S1_at	7.92141	13.0014	8.88115	9.5879	8.38503	9.09986	1.3e-06	LOC_Os01g52130	sulfate transporter, putative, expressed
15	Os.35681.1.S1_at	2.4737	3.50061	6.2802	4.12471	5.67476	6.17569	2.2e-06	LOC_Os01g53220	HSF-type DNA-binding domain containing protein, expressed
16	Os.12200.1.S1_s_at	1.05793	4.14398	1.16993	3.14365	6.00815	7.97792	4e-06	LOC_Os03g57200	glutathione S-transferase, putative, expressed
17	Os.34624.1.S1_at	2.05852	4.21369	2.63715	6.89514	4.90058	5.93406	5.4e-06	LOC_Os03g38540	folic acid binding protein, putative, expressed
67	Os.34624.2.S1_s_at	2.02934	3.16295	5.43363	3.84052	6.23815	6.87841	0.051	LOC_Os03g38540	folic acid binding protein, putative, expressed
18	OsAffx.30765.1.S1_at	4.6103	5.74366	3.67902	4.10162	6.77122	7.08833	5.4e-06	LOC_Os11g01480	MYB family transcription factor, putative, expressed
19	Os.18448.1.S1_s_at	4.26004	5.41733	3.25629	3.94432	8.12093	8.46764	8.2e-06	LOC_Os11g01480	MYB family transcription factor, putative, expressed
20	OsAffx.31559.1.S1_at	3.79699	6.4956	4.67795	4.09727	5.37337	6.14798	2e-05	LOC_Os12g03050	no apical meristem protein, putative, expressed
21	Os.18448.1.S1_at	3.65875	5.21392	2.93163	3.91866	7.59596	8.10698	2.6e-05	LOC_Os12g01490	MYB family transcription factor, putative, expressed
22	Os.20404.1.S1_at	1.03859	1.71238	1.00249	1.61658	7.0968	7.81817	2.9e-05	LOC_Os01g16146	phenazine biosynthesis protein, putative, expressed
32	OsAffx.11075.1.S1_at	1.35651	2.0386	0.902265	1.49751	5.11311	5.70079	0.0013	LOC_Os01g16146	phenazine biosynthesis protein, putative, expressed
39	OsAffx.11075.1.S1_x_at	1.01958	1.31762	1.04066	1.27996	6.02385	6.3938	0.0032	LOC_Os01g16146	phenazine biosynthesis protein, putative, expressed
23	OsAffx.6536.1.S1_at	2.05385	0.988122	2.94796	1.7522	5.16516	4.1096	2.9e-05	LOC_Os09g39810	AP2 domain containing protein, expressed
24	Os.54188.1.S1_at	2.37503	2.44839	1.82573	2.41737	5.64781	5.6917	3.1e-05	LOC_Os03g41120	Expressed protein
25	Os.34992.2.S1_at	1.26932	2.09675	1.39126	2.01649	4.6356	5.35969	3.8e-05	LOC_Os03g25490	cytochrome P450 72A1, putative, expressed
26	Os.24993.1.A1_s_at	1.06923	1.45609	1.00713	1.44616	7.49409	7.93962	0.00014	LOC_Os02g07044	rhodanese-like domain containing protein, putative, expressed
36	Os.52329.1.S1_at	1.07383	1.40268	1.01974	1.44178	6.93499	7.3204	0.0019	LOC_Os02g07044	rhodanese-like domain containing protein, putative, expressed
27	Os.11382.1.S1_at	1.86798	2.31149	1.59635	1.65376	6.65653	6.96387	0.00022	LOC_Os12g42970	GATA zinc finger domain containing protein, expressed
28	Os.20541.1.S1_at	1.88175	2.23992	1.32334	1.95871	8.50176	8.75314	0.00022	LOC_Os03g37840	potassium transporter, putative, expressed
29	Os.55250.1.S1_at	1.10962	4.35663	0.831269	2.21087	3.91519	5.88833	0.00047	LOC_Os09g32000	Expressed protein
30	OsAffx.24978.1.S1_at	1.94578	10.9837	1.6788	13.0201	2.37964	4.87659	0.00052	LOC_Os03g05370	Expressed protein
31	OsAffx.26538.1.S1_at	2.10859	10.7979	2.40356	10.2559	2.91213	5.26853	0.00068	LOC_Os04g49340	tRNA-splicing endonuclease positive effector-related, putative, expressed
33	Os.27028.1.A1_at	1.5274	1.48001	1.81309	1.99085	7.35341	7.30794	0.0014	LOC_Os05g41580	calcium-transporting ATPase, plasma membrane-type, putative, expressed
34	Os.1349.1.S1_at	1.27503	1.25232	1.33159	1.4494	7.49645	7.47052	0.0017	LOC_Os02g43760	ubiquitin carboxyl-terminal hydrolase, family 1, putative, expressed
41	OsAffx.2950.1.S1_s_at	1.28364	1.2294	1.35245	1.32128	7.40753	7.34525	0.0053	LOC_Os02g43760	ubiquitin carboxyl-terminal hydrolase, family 1, putative, expressed
35	Os.8947.1.S1_at	0.875976	2.88343	1.11063	2.16963	5.21986	6.93868	0.0018	LOC_Os03g05910	Expressed protein
37	Os.7751.1.S1_at	2.08223	2.24612	2.051	2.24009	6.27438	6.38369	0.0019	LOC_Os02g47660	basic helix-loop-helix, putative, expressed
38	OsAffx.14582.1.S1_at	0.798979	1.45199	0.802913	1.48562	4.59449	5.45629	0.0024	LOC_Os05g07700	ribosomal protein, putative, expressed
44	Os.24165.1.A1_at	1.42067	2.39005	1.19194	1.79718	4.42493	5.1754	0.0098	LOC_Os05g07700	ribosomal protein, putative, expressed
40	Os.5247.1.S1_at	1.51466	1.28468	1.67428	1.20237	7.15733	6.91975	0.0039	LOC_Os03g16400	Expressed protein
42	Os.15699.1.S1_at	1.15201	2.0712	1.12833	1.47078	4.82042	5.66674	0.0071	LOC_Os10g38590	glutathione S-transferase, N-terminal domain containing protein, expressed
43	Os.16365.1.S1_at	1.28625	3.33656	1.17247	2.45112	5.80758	7.18277	0.008	LOC_Os09g32100	Expressed protein
45	Os.6438.2.S1_x_at	1.21607	1.4804	1.30375	1.51908	6.04149	6.32525	0.011	LOC_Os01g31220	Expressed protein
71	Os.6438.1.S1_a_at	1.22524	1.47765	1.44118	1.52821	6.10591	6.37616	0.08	LOC_Os01g31220	Expressed protein
46	Os.22277.1.S1_at	0.76528	4.48397	1.08308	2.92021	3.83835	6.38906	0.011	LOC_Os07g34520	isocitrate lyase, putative, expressed
47	Os.2450.1.S1_a_at	1.3066	1.8794	1.38607	1.773	7.90628	8.43074	0.013	LOC_Os02g14770	phosphoenolpyruvate carboxylase, putative, expressed
70	Os.2450.3.S1_x_at	1.18118	1.85208	1.30285	1.55346	6.91362	7.56253	0.068	LOC_Os02g14770	phosphoenolpyruvate carboxylase, putative, expressed
48	Os.48216.1.S1_at	0.932864	8.20552	1.21549	4.63912	5.57454	8.7114	0.013	LOC_Os09g34250	UDP-glucoronosyl and UDP-glucosyl transferase domain containing protein, expressed
49	Os.26687.1.S1_at	0.947562	2.52924	1.55755	2.5629	4.89511	6.31152	0.014	LOC_Os04g40990	malate synthase, glyoxysomal, putative, expressed
50	Os.17056.1.A1_at	0.632922	1.04857	0.853397	1.71643	3.9188	4.64713	0.015	LOC_Os12g02730	histidine triad family protein, putative, expressed
51	OsAffx.29871.1.S1_x_at	0.653789	1.21389	1.08905	1.54431	6.51626	7.40901	0.015	LOC_Os09g16330	pleiotropic drug resistance protein, putative, expressed
52	Os.36459.1.S1_at	1.49938	5.02297	1.0147	2.10264	3.81268	5.55686	0.019	LOC_Os01g64910	anthocyanidin 5,3-O-glucosyltransferase, putative, expressed
53	OsAffx.21885.2.S1_at	0.951552	2.11888	2.1944	2.42586	3.98475	5.13969	0.022	LOC_Os01g71450	OsFBX33 - F-box domain containing protein, expressed
54	Os.9848.1.S1_at	1.50233	1.79442	1.75343	1.99496	5.67243	5.92875	0.025	LOC_Os05g10650	6-phosphofructokinase, putative, expressed
55	Os.31021.1.S1_at	1.98193	2.52942	2.22941	2.39724	4.71069	5.06259	0.026	LOC_Os07g36430	Expressed protein
56	OsAffx.15977.1.S1_s_at	1.2355	1.77847	1.74187	1.66609	5.01846	5.54401	0.028	LOC_Os06g47950	tetratricopeptide-like helical, putative, expressed
57	Os.55787.1.S1_at	0.792394	1.75599	0.96305	2.16484	4.06955	5.21754	0.033	LOC_Os10g28000	glutathione reductase, putative, expressed
58	Os.30670.1.S1_at	1.66626	1.58067	1.70675	1.62595	4.82396	4.74789	0.033	LOC_Os07g22730	AP2 domain containing protein, expressed
59	Os.27319.1.A1_at	1.22124	1.30377	1.59626	1.63695	5.44162	5.53597	0.034	LOC_Os01g26370	expressed protein
60	Os.18607.1.S1_at	2.40787	1.64262	3.53169	1.97279	5.21797	4.66621	0.036	LOC_Os09g29100	cyclin, putative, expressed
61	OsAffx.3165.1.S1_at	6.76259	6.3269	4.3514	3.84089	5.54202	5.44594	0.036	LOC_Os03g07540	bHLH family protein, putative, expressed
62	Os.8920.1.S1_at	5.54357	4.15732	5.06363	8.40678	5.6628	5.24764	0.036	LOC_Os07g47790	AP2 domain containing protein, expressed
63	Os.52863.1.S1_at	1.24966	3.02803	1.11576	2.09517	5.24536	6.5222	0.039	LOC_Os09g22000	hydrolase, HAD superfamily, Cof family, putative, expressed
64	OsAffx.19165.1.S1_at	1.03007	1.74761	1.09795	1.61797	5.27	6.03264	0.041	LOC_Os11g35040	aminotransferase, classes I and II, domain containing protein, expressed
65	Os.2321.1.S1_at	1.44867	2.40404	1.16542	3.49113	4.72693	5.45766	0.045	LOC_Os08g09060	Cupin domain containing protein, expressed
66	Os.4759.1.S1_at	0.884312	2.17405	2.17906	2.37701	4.45667	5.75443	0.049	LOC_Os09g20220	glutathione S-transferase, putative, expressed
68	Os.11894.1.S1_at	0.325403	0.310087	1.4568	2.22511	6.99347	6.92392	0.056	LOC_Os02g39330	CHIT1 - Chitinase family protein precursor, expressed
69	Os.4170.1.S1_at	0.904591	1.29875	1.13149	1.49111	8.05139	8.57318	0.066	LOC_Os02g13380	early nodulin 93 ENOD93 protein, putative, expressed
72	OsAffx.2629.1.S1_at	2.94821	5.69687	2.22555	5.51947	3.48609	4.43642	0.084	LOC_Os02g15710	plastocyanin-like domain containing protein, putative, expressed
73	Os.31977.1.S1_at	0.97019	2.03838	0.775644	2.15019	3.42636	4.49744	0.098	LOC_Os05g10840	calmodulin-binding protein, putative, expressed
74	Os.14006.1.S1_at	1.51709	3.82053	1.07439	3.55642	3.14624	4.47871	0.099	LOC_Os08g09230	starch synthase III, putative, expressed
75	Os.47914.1.S1_at	1.3751	1.75602	2.39216	3.97378	5.51234	5.86512	0.14	LOC_Os06g11210	12-oxophytodienoate reductase, putative, expressed
76	Os.27499.2.S1_a_at	1.11372	1.33452	1.30659	1.33811	8.05111	8.31205	0.15	LOC_Os03g50040	phytanoyl-CoA dioxygenase, putative, expressed
77	Os.7911.1.S1_at	1.09836	1.62798	1.00839	1.65754	8.23331	8.80105	0.18	LOC_Os01g27210	glutathione S-transferase, putative, expressed
78	Os.27454.1.S1_x_at	1.58253	1.69161	1.39489	1.23429	8.19754	8.2937	0.19	LOC_Os07g01214	transposon protein, putative, unclassified, expressed
79	Os.53457.1.S1_at	2.39293	2.30329	1.60377	2.23132	7.17232	7.11724	0.19	LOC_Os01g51040	transmembrane protein 16K, putative, expressed
80	OsAffx.15432.1.S1_at	1.05173	1.28776	1.1325	1.3009	7.60656	7.89866	0.2	LOC_Os06g14750	phosphatidylinositol-4-phosphate 5-Kinase family protein, putative, expressed
81	OsAffx.30819.1.S1_at	2.46103	3.27231	2.06275	2.48935	4.48008	4.89113	0.2	LOC_Os11g04760	expressed protein
82	OsAffx.26856.1.S1_at	1.52483	1.80646	0.922304	1.34437	7.41489	7.6594	0.23	LOC_Os05g12450	hydroquinone glucosyltransferase, putative, expressed
83	Os.52261.1.S1_at	2.32871	3.35134	0.761643	1.77674	9.45637	9.98157	0.25	LOC_Os04g47360	OsPOP9 - Putative Prolyl Oligopeptidase homologue, expressed
84	Os.23397.1.S1_at	1.24971	2.03679	1.02644	1.62875	6.43046	7.13516	0.26	LOC_Os08g37874	2-nitropropane dioxygenase family, putative, expressed
87	Os.23397.1.S2_at	0.668942	2.7981	0.625966	1.93227	3.09011	5.1546	0.27	LOC_Os08g37874	2-nitropropane dioxygenase family, putative, expressed
85	Os.16107.1.S1_at	2.02458	0.59641	2.39583	0.435831	2.87065	1.10741	0.27	LOC_Os04g43160	expressed protein
86	Os.11827.1.S1_a_at	1.1685	1.69376	1.0556	1.32095	8.06411	8.59969	0.27	LOC_Os01g34480	NAD dependent epimerase/dehydratase family protein, putative, expressed
88	Os.51294.1.S1_at	1.08321	0.950215	0.935497	1.0029	5.99432	5.80533	0.28	LOC_Os07g34510	retrotransposon protein, putative, unclassified, expressed
89	Os.5983.1.S1_at	1.29726	2.18751	1.69781	5.02371	5.22492	5.97874	0.28	LOC_Os09g23560	dehydrogenase, putative, expressed
90	Os.54035.2.S1_x_at	1.61963	1.65813	1.47866	1.3113	5.89511	5.92901	0.3	LOC_Os01g32439	expressed protein
91	Os.7365.1.S1_at	0.992387	1.11641	1.03934	1.23642	5.00034	5.17023	0.3	LOC_Os07g26520	expressed protein
a Fold change in transcript abundance in leaves at 24h or 96h (as indicated) relative to 2h after inoculation with X. oryzae pv. oryzicola BLS256.
b Fold change in transcript abundance in leaves inoculated with X. oryzae pv. oryzicola BLS256 relative to mock at 24h or 96h (as indicated) after inoculation.
c Normalized expression value for the probeset (average of all replicates) for leaves harvested 24h or 96h (as indicated) after inoculation with X. oryzae pv. oryzicola BLS256.
d Calculated for the comparison of transcript abundance in X. oryzae pv. oryzicola BLS256 vs. mock inoculated leaves across all time points.
