# Supplementary material for: Code-Assisted Discovery of TAL Effector Targets in Bacterial Leaf Streak of Rice Reveals Contrast with Bacterial Blight and a Novel Susceptibility Gene
Source: PLoS Pathog. 2014 Feb 27;10(2):e1003972. doi: 10.1371/journal.ppat.1003972 (PMC3937315; doi:10.1371/journal.ppat.1003972)
Supplement: Table S2 — Rice (cv. Nipponbare) genes differentially expressed over time (q-Value ≤0.3) in response to inoculation with Xanthomonas oryzae pv. oryzae PXO99A. (XLSX) [file ppat.1003972.s009.xlsx]

## Sheet: Table S2
Table S2. Rice (cv. Nipponbare) genes differentially expressed over time (q-Value ≤ 0.3) in response to inoculation with Xanthomonas oryzae pv. oryzae PXO99A.
		Fold Change				Expressionc
Probe set rank	Probe set ID	2-24ha	2-96ha	vs. mock at 24hb	vs mock at 96hb	24h	96h	qd	Locus ID	Gene Product
1	Os.10401.1.S1_s_at	4.61398	17.0555	4.96418	21.6098	7.32162	9.20777	1e-08	LOC_Os08g42350	nodulin MtN3 family protein, putative, expressed
2	Os.51427.1.S1_at	2.58657	14.6187	1.40941	6.81625	4.67671	7.1754	3.7e-08	LOC_Os04g55980	glycine-rich RNA-binding, abscisic acid-inducible protein, putative, expressed
7	OsAffx.14430.1.S1_s_at	1.31997	3.46841	1.05415	3.29667	5.65643	7.05021	6.4e-05	LOC_Os04g55980	glycine-rich RNA-binding, abscisic acid-inducible protein, putative, expressed
3	OsAffx.24035.1.S1_s_at	1.62254	3.1804	2.00621	2.83969	6.85653	7.82749	1.6e-06	LOC_Os01g73890	transcription initiation factor IIA gamma chain, putative, expressed
4	Os.46832.1.S1_at	1.31508	2.39823	1.28728	3.69263	5.26404	6.13086	3.3e-05	LOC_Os10g28240	calcium-transporting ATPase, plasma membrane-type, putative, expressed
5	Os.39040.3.S1_x_at	4.38073	11.1836	2.44395	9.10686	4.19883	5.55096	3.4e-05	LOC_Os07g11510	RAL6 - Seed allergenic protein RA5/RA14/RA17 precursor, expressed
6	Os.23151.1.S1_at	1.07725	3.39448	1.8418	2.77666	4.06068	5.71652	3.4e-05	LOC_Os01g13610	isoflavone reductase homolog IRL, putative, expressed
8	Os.37051.1.S1_at	1.6781	3.12936	0.987548	2.07492	7.66866	8.5677	0.00015	LOC_Os06g39120	expressed protein
9	OsAffx.24158.1.S1_at	0.991817	1.72721	1.36701	2.35906	5.08118	5.88148	0.00015	LOC_Os02g08010	LTPL43 - Protease inhibitor/seed storage/LTP family protein precursor, putative, expressed
12	Os.24358.1.A1_at	1.10475	2.0913	1.23648	2.26502	5.71738	6.63806	0.00034	LOC_Os02g08010	LTPL43 - Protease inhibitor/seed storage/LTP family protein precursor, putative, expressed
10	Os.26810.1.A1_s_at	1.64994	7.36366	1.0656	3.27366	4.58072	6.73873	0.00025	LOC_Os02g16940	OsSub13 - Putative Subtilisin homologue, expressed
11	Os.51235.1.S1_at	1.64761	9.42462	1.41347	7.10507	2.56363	5.07969	0.00027	LOC_Os08g26120	expressed protein
13	Os.55079.1.S1_at	0.956817	1.93002	0.905579	1.91795	4.18016	5.19245	0.00041	LOC_Os03g47790	transposon protein, putative, unclassified, expressed
14	Os.11962.3.S1_x_at	1.35859	2.6033	1.0531	2.94997	4.61027	5.54849	0.00041	LOC_Os09g29210	purine permease, putative, expressed
15	Os.16276.1.S1_at	2.39888	5.0745	2.39024	3.1233	4.23196	5.31286	0.00051	LOC_Os07g11510	RAL6 - Seed allergenic protein RA5/RA14/RA17 precursor, expressed
16	Os.16233.1.S1_a_at	2.78513	7.1359	1.4219	3.7144	5.39206	6.74941	0.00051	LOC_Os04g09900	ent-kaurene synthase, chloroplast precursor, putative, expressed
17	Os.15139.1.S1_at	1.85195	3.66673	1.19945	2.58617	4.09725	5.0827	0.00056	LOC_Os07g23430	fatty acid desaturase, putative, expressed
18	Os.53296.1.S1_at	1.10531	2.18261	1.04784	2.2374	5.50623	6.48783	0.0018	LOC_Os04g09920	cytochrome P450, putative, expressed
19	Os.10197.1.S1_at	1.29528	2.23005	3.80571	5.64224	5.23778	6.0216	0.0019	LOC_Os11g24060	permease domain containing protein, putative, expressed
20	Os.52208.1.S1_at	1.17953	3.21116	1.3134	1.82184	5.08122	6.5261	0.0021	LOC_Os11g45990	von Willebrand factor type A domain containing protein, putative, expressed
21	Os.49201.1.S1_at	1.34517	2.15527	1.41624	2.03466	5.98002	6.6601	0.0035	LOC_Os09g29820	bZIP transcription factor domain containing protein, expressed
22	Os.57211.1.S1_at	1.45614	1.81081	1.26685	2.72521	5.71516	6.02964	0.0036	LOC_Os06g13880	expressed protein
23	OsAffx.17158.1.S1_at	3.33305	9.90935	1.16965	4.42459	2.99226	4.5642	0.0038	LOC_Os08g25850	expressed protein
24	Os.9543.1.S1_at	1.63478	2.56939	1.27441	2.15224	5.26206	5.91439	0.0044	LOC_Os08g26350	expressed protein
68	OsAffx.29354.2.S1_x_at	1.18833	2.78112	0.931785	2.3481	1.8425	3.06923	0.09	LOC_Os08g26350	expressed protein
25	OsAffx.30135.1.S1_at	1.33135	3.9752	0.821503	2.68042	3.83542	5.41355	0.0046	LOC_Os09g34160	resistance protein, putative, expressed
26	Os.57091.1.S1_at	1.28869	1.81903	1.24317	1.77948	4.4114	4.90867	0.0057	LOC_Os08g01950	transferase family protein, putative, expressed
27	Os.50769.1.A1_at	1.33071	2.79202	1.21176	2.66151	3.80187	4.87099	0.0057	LOC_Os06g03120	aspartic proteinase nepenthesin-2 precursor, putative, expressed
28	Os.6792.1.S1_at	2.62572	5.80859	1.51414	3.96679	5.77814	6.92362	0.0057	LOC_Os10g39260	aspartic proteinase nepenthesin, putative, expressed
29	OsAffx.32170.1.S1_at	1.25119	3.01978	0.85289	1.79822	5.53231	6.80346	0.0065	LOC_Os12g43450	thaumatin family domain containing protein, expressed
30	Os.10196.1.S1_at	1.31092	2.58258	0.867114	2.43036	4.70634	5.68457	0.0065	LOC_Os01g58320	expressed protein
31	Os.54453.1.S1_at	1.71026	1.32572	1.17887	1.99883	6.10258	5.73514	0.0069	LOC_Os08g44220	GLTP domain containing protein, putative, expressed
32	Os.55637.1.S1_at	2.04552	4.38489	1.15793	2.35451	5.99345	7.09352	0.0086	LOC_Os05g45070	harpin-induced protein 1 domain containing protein, expressed
33	Os.32630.1.S1_at	0.93013	2.09845	0.909981	1.49271	3.50606	4.67988	0.0086	LOC_Os10g32700	hypersensitive-induced response protein, putative, expressed
34	Os.33816.1.S1_at	1.49936	3.10713	0.979265	2.04602	4.80912	5.86035	0.011	LOC_Os01g52610	membrane associated DUF588 domain containing protein, putative, expressed
35	OsAffx.20724.2.S1_s_at	1.62264	3.5522	1.21254	2.57953	5.42625	6.55662	0.011	LOC_Os10g07010	3-ketoacyl-CoA synthase, putative, expressed
36	Os.52377.1.S1_s_at	1.74032	5.41973	1.26084	4.13294	3.22871	4.86758	0.011	LOC_Os02g13370	expressed protein
42	Os.52377.1.S1_at	2.19354	3.05003	0.677367	1.48027	2.00218	2.47775	0.025	LOC_Os02g13370	expressed protein
37	Os.6976.2.A1_at	1.38633	5.72849	1.54621	2.28543	3.57255	5.61944	0.012	LOC_Os09g13440	expressed protein
38	Os.23187.1.S1_at	2.65331	6.96108	0.950366	2.08606	4.35498	5.74649	0.019	LOC_Os04g01470	O-methyltransferase, putative, expressed
39	Os.51401.1.S1_at	1.96666	3.30486	1.33551	1.84087	4.93229	5.68113	0.022	LOC_Os08g30100	1-aminocyclopropane-1-carboxylate oxidase homolog 1, putative, expressed
40	Os.26907.1.S1_at	2.09432	2.59724	1.12212	1.83997	5.12861	5.4391	0.022	LOC_Os02g17710	receptor-like protein kinase 5 precursor, putative, expressed
41	OsAffx.29329.1.S1_at	2.28062	4.08347	1.04724	4.36375	3.47711	4.31748	0.024	-	-
50	OsAffx.29329.1.S1_x_at	2.01675	3.36623	1.60397	2.36037	4.25311	4.99221	0.047	-	-
43	Os.9997.1.S1_x_at	0.53792	1.88236	0.790345	2.35966	3.14951	4.95659	0.029	LOC_Os12g22970	expressed protein
44	Os.50572.1.S1_at	1.34228	1.89541	1.36661	1.78937	4.63283	5.13065	0.031	LOC_Os12g36920	calmodulin binding protein, putative, expressed
45	OsAffx.1884.1.S1_x_at	1.06397	2.22178	0.947864	1.96612	4.86122	5.92347	0.036	LOC_Os01g01840	helix-loop-helix DNA-binding domain containing protein, expressed
88	OsAffx.1884.1.S1_at	2.219	6.49255	0.799205	4.10356	3.17844	4.72732	0.17	LOC_Os01g01840	helix-loop-helix DNA-binding domain containing protein, expressed
46	Os.55740.1.S1_at	2.39754	4.20964	1.22897	2.11358	4.8064	5.61854	0.036	LOC_Os06g45960	cytochrome P450, putative, expressed
57	OsAffx.5120.1.S1_x_at	1.31929	2.0459	1.06083	1.85374	4.1667	4.79968	0.066	LOC_Os06g45960	cytochrome P450, putative, expressed
47	OsAffx.17170.1.S1_at	1.2362	2.53017	0.701272	1.72318	3.6105	4.64382	0.04	LOC_Os08g25860	expressed protein
48	Os.6037.1.S1_at	0.815736	1.35642	1.03904	1.6856	7.86614	8.59977	0.042	LOC_Os09g27580	potassium transporter, putative, expressed
61	Os.6037.2.S1_x_at	1.08037	1.61998	1.22723	1.62203	6.9532	7.53765	0.077	LOC_Os09g27580	potassium transporter, putative, expressed
49	Os.22621.1.S1_at	16.7915	36.9797	1.09667	3.03935	4.9868	6.1258	0.047	LOC_Os12g11990	expressed protein
51	Os.28282.1.S1_at	3.0736	7.27289	1.03584	2.11022	3.973	5.2156	0.048	LOC_Os07g46846	sex determination protein tasselseed-2, putative, expressed
100	Os.28282.2.S1_s_at	1.43708	4.39145	1.01025	1.79704	5.08681	6.69837	0.25	LOC_Os07g46846	sex determination protein tasselseed-2, putative, expressed
52	Os.46616.1.S1_at	1.55567	3.83971	1.19421	2.78369	5.09477	6.39823	0.054	LOC_Os10g41999	RALFL27 - Rapid ALkalinization Factor RALF family protein precursor, expressed
76	Os.46616.1.S1_x_at	1.82944	3.77775	1.00101	2.00028	6.25337	7.29949	0.13	LOC_Os10g41999	RALFL27 - Rapid ALkalinization Factor RALF family protein precursor, expressed
53	Os.37565.1.S1_x_at	1.36074	2.15382	1.15869	2.09126	5.03509	5.69759	0.065	LOC_Os05g25770	WRKY45, expressed
65	Os.37565.2.S1_at	1.81597	3.80148	1.05665	2.58099	7.57594	8.64177	0.089	LOC_Os05g25770	WRKY45, expressed
54	Os.56815.1.S1_at	2.45197	4.69826	1.01524	2.16802	4.72564	5.66383	0.065	LOC_Os06g18960	embryogenesis transmembrane protein, putative, expressed
55	Os.23518.1.A1_at	1.49488	7.8231	1.06599	3.40609	6.04062	8.42833	0.066	LOC_Os02g36190	cytochrome P450, putative, expressed
56	Os.27423.1.S1_x_at	1.15309	1.68519	1.28255	1.77486	5.51334	6.06074	0.066	LOC_Os12g06340	BEL1-like homeodomain transcription factor, putative, expressed
58	Os.54351.1.S1_at	1.78035	2.88459	0.986538	2.87614	4.36398	5.06018	0.071	LOC_Os08g31250	C1-like domain containing protein, expressed
59	Os.52263.1.S1_at	1.07463	1.76333	0.988378	1.34149	6.5549	7.26936	0.072	LOC_Os02g50730	metalloendoproteinase 1 precursor, putative, expressed
60	Os.28515.1.S1_at	1.33872	3.21237	1.15667	1.65907	4.86835	6.13113	0.072	LOC_Os03g39690	cytochrome P450, putative, expressed
62	OsAffx.15978.1.S1_x_at	0.877097	1.7792	1.27779	1.60285	5.0213	6.04173	0.079	LOC_Os06g48010	peroxidase precursor, putative, expressed
63	Os.50824.1.S1_x_at	0.787396	2.32794	0.987132	2.38513	3.35083	4.91473	0.085	LOC_Os08g26010	transposon protein, putative, CACTA, En/Spm sub-class, expressed
64	Os.13965.1.S1_at	1.56886	3.49683	0.844198	1.93573	6.87733	8.03367	0.088	LOC_Os01g28500	SCP-like extracellular protein, expressed
66	Os.17571.1.S1_at	2.70748	9.58105	0.809285	3.10082	4.84336	6.6666	0.089	LOC_Os02g36280	cytochrome P450, putative, expressed
67	Os.11986.1.S1_at	1.67505	2.12498	1.31792	1.67962	4.04563	4.38887	0.09	LOC_Os01g49614	Protein kinase domain containing protein, expressed
69	Os.51371.1.S1_at	1.79933	2.29689	1.44862	1.82555	4.91301	5.26523	0.093	LOC_Os02g40410	expressed protein
70	Os.8178.1.S1_at	1.6652	4.90936	0.907482	2.03271	6.134	7.69384	0.093	LOC_Os11g37970	WIP5 - Wound-induced protein precursor, expressed
71	Os.26817.1.S1_at	1.6549	1.8818	1.10896	1.35968	7.79032	7.97568	0.1	LOC_Os10g41190	transporter family protein, putative, expressed
72	Os.6450.1.S1_at	1.09916	2.94917	0.880468	1.82487	6.21968	7.64358	0.12	LOC_Os07g09190	transketolase, putative, expressed
73	OsAffx.19104.1.S1_at	1.62321	10.1022	0.916621	2.50944	2.86843	5.50618	0.12	LOC_Os11g31540	BRASSINOSTEROID INSENSITIVE 1-associated receptor kinase 1 precursor, putative, expressed
74	OsAffx.5196.1.S1_at	1.83238	4.70065	1.27464	2.00575	4.71708	6.07622	0.12	LOC_Os07g03900	lectin-like receptor kinase, putative, expressed
75	Os.28011.1.S1_at	1.85721	5.6605	1.06187	2.25745	7.25562	8.86341	0.13	LOC_Os06g29730	RALFL28 - Rapid ALkalinization Factor RALF family protein precursor, expressed
77	Os.23623.1.A1_at	0.934153	2.49682	0.775006	1.58909	4.026	5.44436	0.13	LOC_Os01g38650	expressed protein
78	OsAffx.28731.1.S1_s_at	1.61542	2.75	1.25147	2.14166	7.25107	8.01859	0.13	LOC_Os07g33780	pleiotropic drug resistance protein 5, putative, expressed
79	Os.34986.1.S1_at	2.26028	2.9431	1.04627	1.62107	5.62752	6.00836	0.13	LOC_Os07g02590	expressed protein
80	OsAffx.13991.1.S1_at	1.92805	5.8882	1.21822	3.26103	4.07532	5.68601	0.13	LOC_Os04g27020	cytochrome P450, putative, expressed
81	Os.4152.1.S1_at	1.98037	4.03212	1.00123	1.84586	6.79171	7.81748	0.13	LOC_Os10g41980	RALFL26 - Rapid ALkalinization Factor RALF family protein precursor, expressed
82	OsAffx.30783.1.S1_at	1.10901	4.11053	0.589303	1.89828	3.78932	5.67937	0.14	LOC_Os11g02530	WRKY40, expressed
83	Os.32770.1.S1_at	1.48312	6.50091	0.880068	2.50179	2.83262	4.96463	0.16	LOC_Os01g09990	helix-loop-helix DNA-binding domain containing protein, expressed
84	Os.51369.1.S1_at	1.2998	2.2254	1.06591	1.75083	5.35702	6.13279	0.17	LOC_Os02g51740	VQ domain containing protein, putative, expressed
85	Os.5542.1.S1_at	1.11845	1.67031	1.0694	1.26171	6.62876	7.20737	0.17	LOC_Os02g43360	cytochrome b5-like Heme/Steroid binding domain containing protein, expressed
86	Os.52900.1.S1_at	1.13278	2.50302	0.571708	2.81076	2.52287	3.66668	0.17	LOC_Os07g17460	OsFBL36 - F-box domain and LRR containing protein, expressed
87	Os.38870.1.S1_at	1.36016	1.51458	1.15827	1.12184	6.04993	6.20507	0.17	LOC_Os12g09590	leafbladeless1, putative, expressed
89	OsAffx.17241.1.S1_at	0.565717	0.381814	0.900095	0.543557	3.22988	2.66267	0.17	LOC_Os08g30480	clathrin adaptor complex small chain domain containing protein, expressed
90	Os.42305.2.S1_x_at	1.08825	1.29024	0.889168	0.971886	5.09009	5.33572	0.17	LOC_Os01g58194	protein disulfide isomerase, putative, expressed
91	Os.51201.1.S1_at	1.20952	1.43241	1.00507	1.14261	5.09589	5.33991	0.17	LOC_Os04g41860	expressed protein
92	Os.7123.3.S1_at	1.7896	2.80234	1.09853	1.53133	8.30618	8.95318	0.18	LOC_Os02g13510	receptor-like protein kinase 5 precursor, putative, expressed
93	OsAffx.31451.1.S1_at	1.52667	1.87363	1.54665	2.05052	5.74023	6.03568	0.18	LOC_Os11g42950	expressed protein
94	Os.27169.1.S1_s_at	2.77765	5.61693	1.11408	1.44604	5.16721	6.18312	0.18	LOC_Os01g68740	keratin, type I cytoskeletal 9, putative, expressed
95	Os.46130.1.S1_a_at	1.67732	1.99938	1.04668	1.38984	6.73203	6.98543	0.19	LOC_Os10g40060	protein kinase, putative, expressed
96	OsAffx.28237.1.S1_at	1.91006	5.0516	0.870643	2.84384	3.13247	4.53559	0.21	LOC_Os07g02674	expressed protein
97	Os.47706.2.A1_at	1.75714	2.94959	1.09543	1.49088	4.5123	5.25959	0.21	LOC_Os10g03570	RGH1A, putative, expressed
98	OsAffx.17900.1.S1_at	1.62642	1.76755	0.824811	1.70779	3.77627	3.89632	0.22	LOC_Os09g25934	expressed protein
99	Os.49466.1.S1_at	3.13618	4.52111	1.19856	1.86806	5.74982	6.27749	0.22	LOC_Os12g43430	thaumatin, putative, expressed
101	Os.35752.2.S1_x_at	3.78684	6.77132	2.41941	3.16399	3.61754	4.45599	0.25	LOC_Os07g02570	NB-ARC domain containing protein, expressed
102	OsAffx.12279.1.S1_x_at	0.879033	0.692538	0.455914	1.38251	2.3553	2.01127	0.26	LOC_Os02g29740	retrotransposon protein, putative, Ty3-gypsy subclass, expressed
103	Os.49817.1.S1_at	3.66987	6.59784	1.01997	1.57141	4.26044	5.1067	0.27	LOC_Os04g15650	Leucine Rich Repeat family protein, expressed
104	OsAffx.25891.1.S1_at	1.80176	4.86513	1.96905	2.97061	3.13071	4.56378	0.28	LOC_Os04g06590	expressed protein
105	Os.57289.1.S1_at	0.960759	1.486	0.851756	1.36957	3.72545	4.35464	0.28	LOC_Os12g26960	THION34 - Plant thionin family protein precursor, expressed
a Fold change in transcript abundance in leaves at 24h or 96h (as indicated) relative to 2h after inoculation with X. oryzae pv. oryzae PXO99A.
b Fold change in transcript abundance in leaves inoculated with X. oryzae pv. oryzae PXO99A relative to mock at 24h or 96h (as indicated) after inoculation.
c Normalized expression value (average of all replicates) for leaves harvested 24h or 96h (as indicated) after inoculation with X. oryzae pv. oryzae PXO99A.
d Calculated for the comparison of transcript abundance in X. oryzae pv. oryzae PXO99A vs. mock inoculated leaves across all time points.
