# Supplementary material for: Code-Assisted Discovery of TAL Effector Targets in Bacterial Leaf Streak of Rice Reveals Contrast with Bacterial Blight and a Novel Susceptibility Gene
Source: PLoS Pathog. 2014 Feb 27;10(2):e1003972. doi: 10.1371/journal.ppat.1003972 (PMC3937315; doi:10.1371/journal.ppat.1003972)
Supplement: Table S4 — Ontology of rice (cv. Nipponbare) genes induced by Xanthomonas oryzae pv. oryzicola BLS256. (XLSX) [file ppat.1003972.s011.xlsx]

## Sheet: Table S4
Table S4. Ontology of rice (cv. Nipponbare) genes induced by Xanthomonas oryzae pv. oryzicola BLS256.a
	Fold Change				Expressiond
Probe set ID	2-24hb	2-96hb	vs. mock at 24hc	vs mock at 96hc	24h	96h	Locus ID	Gene description
Ontology term: GO:0006732 (coenzyme metabolic process) P value=2.4E-06, FDR=2.1E-04
Os.9848.1.S1_at	1.50233	1.79442	1.75343	1.99496	5.67243	5.92875	LOC_Os05g10650	6-phosphofructokinase, putative, expressed
Os.2450.3.S1_x_at	1.18118	1.85208	1.30285	1.55346	6.91362	7.56253	LOC_Os02g14770	phosphoenolpyruvate carboxylase, putative, expressed
Os.55787.1.S1_at	0.792394	1.75599	0.96305	2.16484	4.06955	5.21754	LOC_Os10g28000	glutathione reductase, putative, expressed
Os.7911.1.S1_at	1.09836	1.62798	1.00839	1.65754	8.23331	8.80105	LOC_Os01g27210	glutathione S-transferase, putative, expressed
Os.4759.1.S1_at	0.884312	2.17405	2.17906	2.37701	4.45667	5.75443	LOC_Os09g20220	glutathione S-transferase, putative, expressed
Os.15699.1.S1_at	1.15201	2.0712	1.12833	1.47078	4.82042	5.66674	LOC_Os10g38590	glutathione S-transferase, N-terminal domain containing protein, expressed
Os.2450.1.S1_a_at	1.3066	1.8794	1.38607	1.773	7.90628	8.43074	LOC_Os02g14770	phosphoenolpyruvate carboxylase, putative, expressed
Ontology term: GO:0051186 (cofactor metabolic process) P value=7.8E-06, FDR=3.4E-04
Os.9848.1.S1_at	1.50233	1.79442	1.75343	1.99496	5.67243	5.92875	LOC_Os05g10650	6-phosphofructokinase, putative, expressed
Os.2450.3.S1_x_at	1.18118	1.85208	1.30285	1.55346	6.91362	7.56253	LOC_Os02g14770	phosphoenolpyruvate carboxylase, putative, expressed
Os.55787.1.S1_at	0.792394	1.75599	0.96305	2.16484	4.06955	5.21754	LOC_Os10g28000	glutathione reductase, putative, expressed
Os.7911.1.S1_at	1.09836	1.62798	1.00839	1.65754	8.23331	8.80105	LOC_Os01g27210	glutathione S-transferase, putative, expressed
Os.4759.1.S1_at	0.884312	2.17405	2.17906	2.37701	4.45667	5.75443	LOC_Os09g20220	glutathione S-transferase, putative, expressed
Os.15699.1.S1_at	1.15201	2.0712	1.12833	1.47078	4.82042	5.66674	LOC_Os10g38590	glutathione S-transferase, N-terminal domain containing protein, expressed
Os.2450.1.S1_a_at	1.3066	1.8794	1.38607	1.773	7.90628	8.43074	LOC_Os02g14770	phosphoenolpyruvate carboxylase, putative, expressed
Ontology term: GO:0006790 (sulfur metabolic process) P value=2.8E-05, FDR=8.1E-04
Os.7911.1.S1_at	1.09836	1.62798	1.00839	1.65754	8.23331	8.80105	LOC_Os01g27210	glutathione S-transferase, putative, expressed
Os.52329.1.S1_at	1.07383	1.40268	1.01974	1.44178	6.93499	7.3204	LOC_Os02g07044	rhodanese-like domain containing protein, putative, expressed
Os.55787.1.S1_at	0.792394	1.75599	0.96305	2.16484	4.06955	5.21754	LOC_Os10g28000	glutathione reductase, putative, expressed
Os.4759.1.S1_at	0.884312	2.17405	2.17906	2.37701	4.45667	5.75443	LOC_Os09g20220	glutathione S-transferase, putative, expressed
Os.15699.1.S1_at	1.15201	2.0712	1.12833	1.47078	4.82042	5.66674	LOC_Os10g38590	glutathione S-transferase, N-terminal domain containing protein, expressed
Ontology term: GO:0006575 (cellular amino acidderivative metabolic process) P value=4.0E-04, FDR=8.6E-03
Os.7911.1.S1_at	1.09836	1.62798	1.00839	1.65754	8.23331	8.80105	LOC_Os01g27210	glutathione S-transferase, putative, expressed
Os.55787.1.S1_at	0.792394	1.75599	0.96305	2.16484	4.06955	5.21754	LOC_Os10g28000	glutathione reductase, putative, expressed
Os.4759.1.S1_at	0.884312	2.17405	2.17906	2.37701	4.45667	5.75443	LOC_Os09g20220	glutathione S-transferase, putative, expressed
OsAffx.19165.1.S1_at	1.03007	1.74761	1.09795	1.61797	5.27	6.03264	LOC_Os11g35040	aminotransferase, classes I and II, domain containing protein, expressed
Os.15699.1.S1_at	1.15201	2.0712	1.12833	1.47078	4.82042	5.66674	LOC_Os10g38590	glutathione S-transferase, N-terminal domain containing protein, expressed
Ontology term: GO:0003824 (catalytic activity function) P value=2.7E-05, FDR=1.1E-03
Os.17316.1.S1_at	9.16026	22.4218	2.91792	10.4866	8.15251	9.44396	LOC_Os04g49194	Naringenin, 2-oxoglutarate 3-dioxygenase, putative, expressed
OsAffx.2950.1.S1_s_at	1.28364	1.2294	1.35245	1.32128	7.40753	7.34525	LOC_Os02g43760	ubiquitin carboxyl-terminal hydrolase, family 1, putative, expressed
Os.23397.1.S2_at	0.668942	2.7981	0.625966	1.93227	3.09011	5.1546	LOC_Os08g37874	2-nitropropane dioxygenase family, putative, expressed
Os.35573.1.S1_at	1.76989	4.09986	1.88557	4.31779	6.48801	7.69992	LOC_Os01g41240	hydrolase, alpha/beta fold family domain containing protein, expressed
Os.52329.1.S1_at	1.07383	1.40268	1.01974	1.44178	6.93499	7.3204	LOC_Os02g07044	rhodanese-like domain containing protein, putative, expressed
OsAffx.15432.1.S1_at	1.05173	1.28776	1.1325	1.3009	7.60656	7.89866	LOC_Os06g14750	phosphatidylinositol-4-phosphate 5-Kinase family protein, putative, expressed
Os.46631.1.S1_x_at	3.51172	6.6854	3.01275	5.04569	7.25022	8.17905	LOC_Os07g29750	glycosyl hydrolases family 16, putative, expressed
Os.34992.2.S1_at	1.26932	2.09675	1.39126	2.01649	4.6356	5.35969	LOC_Os03g25490	cytochrome P450 72A1, putative, expressed
Os.15699.1.S1_at	1.15201	2.0712	1.12833	1.47078	4.82042	5.66674	LOC_Os10g38590	glutathione S-transferase, N-terminal domain containing protein, expressed
OsAffx.15788.1.S1_at	7.03057	11.8382	3.29892	9.93862	5.29249	6.04422	LOC_Os06g37080	L-ascorbate oxidase precursor, putative, expressed
Os.11827.1.S1_a_at	1.1685	1.69376	1.0556	1.32095	8.06411	8.59969	LOC_Os01g34480	NAD dependent epimerase/dehydratase family protein, putative, expressed
OsAffx.26856.1.S1_at	1.52483	1.80646	0.922304	1.34437	7.41489	7.6594	LOC_Os05g12450	hydroquinone glucosyltransferase, putative, expressed
Os.8947.1.S1_at	0.875976	2.88343	1.11063	2.16963	5.21986	6.93868	LOC_Os03g05910	Expressed protein
OsAffx.26538.1.S1_at	2.10859	10.7979	2.40356	10.2559	2.91213	5.26853	LOC_Os04g49340	tRNA-splicing endonuclease positive effector-related, putative, expressed
Os.27499.2.S1_a_at	1.11372	1.33452	1.30659	1.33811	8.05111	8.31205	LOC_Os03g50040	phytanoyl-CoA dioxygenase, putative, expressed
Os.48216.1.S1_at	0.932864	8.20552	1.21549	4.63912	5.57454	8.7114	LOC_Os09g34250	UDP-glucoronosyl and UDP-glucosyl transferase domain containing protein, expressed
Os.49496.1.S1_at	4.61503	6.39624	3.64213	6.87704	7.35865	7.82953	LOC_Os06g46500	monocopper oxidase, putative, expressed
Os.26687.1.S1_at	0.947562	2.52924	1.55755	2.5629	4.89511	6.31152	LOC_Os04g40990	malate synthase, glyoxysomal, putative, expressed
Os.9848.1.S1_at	1.50233	1.79442	1.75343	1.99496	5.67243	5.92875	LOC_Os05g10650	6-phosphofructokinase, putative, expressed
Os.5983.1.S1_at	1.29726	2.18751	1.69781	5.02371	5.22492	5.97874	LOC_Os09g23560	dehydrogenase, putative, expressed
Os.11894.1.S1_at	0.325403	0.310087	1.4568	2.22511	6.99347	6.92392	LOC_Os02g39330	CHIT1 - Chitinase family protein precursor, expressed
Os.47914.1.S1_at	1.3751	1.75602	2.39216	3.97378	5.51234	5.86512	LOC_Os06g11210	12-oxophytodienoate reductase, putative, expressed
Os.55787.1.S1_at	0.792394	1.75599	0.96305	2.16484	4.06955	5.21754	LOC_Os10g28000	glutathione reductase, putative, expressed
Os.7911.1.S1_at	1.09836	1.62798	1.00839	1.65754	8.23331	8.80105	LOC_Os01g27210	glutathione S-transferase, putative, expressed
Os.22277.1.S1_at	0.76528	4.48397	1.08308	2.92021	3.83835	6.38906	LOC_Os07g34520	isocitrate lyase, putative, expressed
Os.16282.1.A1_at	2.73086	5.53787	3.6198	7.15357	7.03914	8.05911	LOC_Os06g37080	L-ascorbate oxidase precursor, putative, expressed
OsAffx.15977.1.S1_s_at	1.2355	1.77847	1.74187	1.66609	5.01846	5.54401	LOC_Os06g47950	tetratricopeptide-like helical, putative, expressed
Os.52261.1.S1_at	2.32871	3.35134	0.761643	1.77674	9.45637	9.98157	LOC_Os04g47360	OsPOP9 - Putative Prolyl Oligopeptidase homologue, expressed
Os.12200.1.S1_s_at	1.05793	4.14398	1.16993	3.14365	6.00815	7.97792	LOC_Os03g57200	glutathione S-transferase, putative, expressed
Os.4759.1.S1_at	0.884312	2.17405	2.17906	2.37701	4.45667	5.75443	LOC_Os09g20220	glutathione S-transferase, putative, expressed
OsAffx.19165.1.S1_at	1.03007	1.74761	1.09795	1.61797	5.27	6.03264	LOC_Os11g35040	aminotransferase, classes I and II, domain containing protein, expressed
Os.23397.1.S1_at	1.24971	2.03679	1.02644	1.62875	6.43046	7.13516	LOC_Os08g37874	2-nitropropane dioxygenase family, putative, expressed
Ontology term: GO:0016491 (oxidoreductase activity function) P value=3.2E-04, FDR=6.6E-03
OsAffx.15788.1.S1_at	7.03057	11.8382	3.29892	9.93862	5.29249	6.04422	LOC_Os06g37080	L-ascorbate oxidase precursor, putative, expressed
Os.49496.1.S1_at	4.61503	6.39624	3.64213	6.87704	7.35865	7.82953	LOC_Os06g46500	monocopper oxidase, putative, expressed
Os.16282.1.A1_at	2.73086	5.53787	3.6198	7.15357	7.03914	8.05911	LOC_Os06g37080	L-ascorbate oxidase precursor, putative, expressed
Os.47914.1.S1_at	1.3751	1.75602	2.39216	3.97378	5.51234	5.86512	LOC_Os06g11210	12-oxophytodienoate reductase, putative, expressed
Os.55787.1.S1_at	0.792394	1.75599	0.96305	2.16484	4.06955	5.21754	LOC_Os10g28000	glutathione reductase, putative, expressed
Os.17316.1.S1_at	9.16026	22.4218	2.91792	10.4866	8.15251	9.44396	LOC_Os04g49194	Naringenin, 2-oxoglutarate 3-dioxygenase, putative, expressed
Os.8947.1.S1_at	0.875976	2.88343	1.11063	2.16963	5.21986	6.93868	LOC_Os03g05910	Expressed protein
Os.34992.2.S1_at	1.26932	2.09675	1.39126	2.01649	4.6356	5.35969	LOC_Os03g25490	cytochrome P450 72A1, putative, expressed
Os.27499.2.S1_a_at	1.11372	1.33452	1.30659	1.33811	8.05111	8.31205	LOC_Os03g50040	phytanoyl-CoA dioxygenase, putative, expressed
a Singular enrichment analysis of gene Ontology (GO) terms performed with AgriGO (Fischer test, false discovery rate < 0.05) [1].
b Fold change in transcript abundance in leaves at 24h or 96h (as indicated) relative to 2h after inoculation with X. oryzae pv. oryzicola BLS256.
c Fold change in transcript abundance in leaves inoculated with X. oryzae pv. oryzicola BLS256 relative to mock at 24h or 96h (as indicated) after inoculation.
d Normalized expression value for the probeset (average of all replicates) for leaves harvested 24h or 96h (as indicated) after inoculation with X. oryzae pv. oryzicola BLS256.
REFERENCES
1. Du Z, Zhou X, Ling Y, Zhang Z, Su Z (2010) agriGO: a GO analysis toolkit for the agricultural community. Nucleic Acids Res 38: W64-70.
