# Supplementary material for: Code-Assisted Discovery of TAL Effector Targets in Bacterial Leaf Streak of Rice Reveals Contrast with Bacterial Blight and a Novel Susceptibility Gene
Source: PLoS Pathog. 2014 Feb 27;10(2):e1003972. doi: 10.1371/journal.ppat.1003972 (PMC3937315; doi:10.1371/journal.ppat.1003972)
Supplement: Table S5 — Ontology of rice (cv. Nipponbare) genes induced by Xanthomonas oryzae pv. oryzae PXO99A. (XLSX) [file ppat.1003972.s012.xlsx]

## Sheet: Table S5
Table S5. Ontology of rice (cv. Nipponbare) genes induced by Xanthomonas oryzae pv. oryzae PXO99A.a
	Fold Change				Expressiond
Probe set ID	2-24hb	2-96hb	vs. mock at 24hc	vs mock at 96hc	24h	96h	Locus ID	Gene description
Ontology term: GO:0031982 (vesicle component) P value=2.3E-04, FDR=6.8E-03
Os.57289.1.S1_at	0.960759	1.486	0.851756	1.36957	3.72545	4.35464	LOC_Os12g26960	THION34 - Plant thionin family protein precursor, expressed
Os.10196.1.S1_at	1.31092	2.58258	0.867114	2.43036	4.70634	5.68457	LOC_Os01g58320	expressed protein
Os.11986.1.S1_at	1.67505	2.12498	1.31792	1.67962	4.04563	4.38887	LOC_Os01g49614	Protein kinase domain containing protein, expressed
OsAffx.17241.1.S1_at	0.565717	0.381814	0.900095	0.543557	3.22988	2.66267	LOC_Os08g30480	clathrin adaptor complex small chain domain containing protein, expressed
Os.49466.1.S1_at	3.13618	4.52111	1.19856	1.86806	5.74982	6.27749	LOC_Os12g43430	thaumatin, putative, expressed
OsAffx.19104.1.S1_at	1.62321	10.1022	0.916621	2.50944	2.86843	5.50618	LOC_Os11g31540	BRASSINOSTEROID INSENSITIVE 1-associated receptor kinase 1 precursor, putative, expressed
Os.8178.1.S1_at	1.6652	4.90936	0.907482	2.03271	6.134	7.69384	LOC_Os11g37970	WIP5 - Wound-induced protein precursor, expressed
OsAffx.32170.1.S1_at	1.25119	3.01978	0.85289	1.79822	5.53231	6.80346	LOC_Os12g43450	thaumatin family domain containing protein, expressed
Os.54453.1.S1_at	1.71026	1.32572	1.17887	1.99883	6.10258	5.73514	LOC_Os08g44220	GLTP domain containing protein, putative, expressed
Os.46616.1.S1_at	1.55567	3.83971	1.19421	2.78369	5.09477	6.39823	LOC_Os10g41999	RALFL27 - Rapid ALkalinization Factor RALF family protein precursor, expressed
Os.28011.1.S1_at	1.85721	5.6605	1.06187	2.25745	7.25562	8.86341	LOC_Os06g29730	RALFL28 - Rapid ALkalinization Factor RALF family protein precursor, expressed
Os.46616.1.S1_x_at	1.82944	3.77775	1.00101	2.00028	6.25337	7.29949	LOC_Os10g41999	RALFL27 - Rapid ALkalinization Factor RALF family protein precursor, expressed
Os.4152.1.S1_at	1.98037	4.03212	1.00123	1.84586	6.79171	7.81748	LOC_Os10g41980	RALFL26 - Rapid ALkalinization Factor RALF family protein precursor, expressed
Os.6792.1.S1_at	2.62572	5.80859	1.51414	3.96679	5.77814	6.92362	LOC_Os10g39260	aspartic proteinase nepenthesin, putative, expressed
Os.28515.1.S1_at	1.33872	3.21237	1.15667	1.65907	4.86835	6.13113	LOC_Os03g39690	cytochrome P450, putative, expressed
Os.39040.3.S1_x_at	4.38073	11.1836	2.44395	9.10686	4.19883	5.55096	LOC_Os07g11510	RAL6 - Seed allergenic protein RA5/RA14/RA17 precursor, expressed
Os.23187.1.S1_at	2.65331	6.96108	0.950366	2.08606	4.35498	5.74649	LOC_Os04g01470	O-methyltransferase, putative, expressed
Os.37051.1.S1_at	1.6781	3.12936	0.987548	2.07492	7.66866	8.5677	LOC_Os06g39120	expressed protein
Os.50769.1.A1_at	1.33071	2.79202	1.21176	2.66151	3.80187	4.87099	LOC_Os06g03120	aspartic proteinase nepenthesin-2 precursor, putative, expressed
Os.13965.1.S1_at	1.56886	3.49683	0.844198	1.93573	6.87733	8.03367	LOC_Os01g28500	SCP-like extracellular protein, expressed
Os.17571.1.S1_at	2.70748	9.58105	0.809285	3.10082	4.84336	6.6666	LOC_Os02g36280	cytochrome P450, putative, expressed
Os.51427.1.S1_at	2.58657	14.6187	1.40941	6.81625	4.67671	7.1754	LOC_Os04g55980	glycine-rich RNA-binding, abscisic acid-inducible protein, putative, expressed
OsAffx.30135.1.S1_at	1.33135	3.9752	0.821503	2.68042	3.83542	5.41355	LOC_Os09g34160	resistance protein, putative, expressed
Os.28282.1.S1_at	3.0736	7.27289	1.03584	2.11022	3.973	5.2156	LOC_Os07g46846	sex determination protein tasselseed-2, putative, expressed
Os.26907.1.S1_at	2.09432	2.59724	1.12212	1.83997	5.12861	5.4391	LOC_Os02g17710	receptor-like protein kinase 5 precursor, putative, expressed
OsAffx.14430.1.S1_s_at	1.31997	3.46841	1.05415	3.29667	5.65643	7.05021	LOC_Os04g55980	glycine-rich RNA-binding, abscisic acid-inducible protein, putative, expressed
Os.52263.1.S1_at	1.07463	1.76333	0.988378	1.34149	6.5549	7.26936	LOC_Os02g50730	metalloendoproteinase 1 precursor, putative, expressed
OsAffx.13991.1.S1_at	1.92805	5.8882	1.21822	3.26103	4.07532	5.68601	LOC_Os04g27020	cytochrome P450, putative, expressed
Os.23518.1.A1_at	1.49488	7.8231	1.06599	3.40609	6.04062	8.42833	LOC_Os02g36190	cytochrome P450, putative, expressed
OsAffx.17900.1.S1_at	1.62642	1.76755	0.824811	1.70779	3.77627	3.89632	LOC_Os09g25934	expressed protein
Ontology term: GO:0016023 (cytoplasmic membrane-bounded vesicle component) P value=2.2E-04, FDR=6.8E-03
Os.57289.1.S1_at	0.960759	1.486	0.851756	1.36957	3.72545	4.35464	LOC_Os12g26960	THION34 - Plant thionin family protein precursor, expressed
Os.10196.1.S1_at	1.31092	2.58258	0.867114	2.43036	4.70634	5.68457	LOC_Os01g58320	expressed protein
Os.11986.1.S1_at	1.67505	2.12498	1.31792	1.67962	4.04563	4.38887	LOC_Os01g49614	Protein kinase domain containing protein, expressed
OsAffx.17241.1.S1_at	0.565717	0.381814	0.900095	0.543557	3.22988	2.66267	LOC_Os08g30480	clathrin adaptor complex small chain domain containing protein, expressed
Os.49466.1.S1_at	3.13618	4.52111	1.19856	1.86806	5.74982	6.27749	LOC_Os12g43430	thaumatin, putative, expressed
OsAffx.19104.1.S1_at	1.62321	10.1022	0.916621	2.50944	2.86843	5.50618	LOC_Os11g31540	BRASSINOSTEROID INSENSITIVE 1-associated receptor kinase 1 precursor, putative, expressed
Os.8178.1.S1_at	1.6652	4.90936	0.907482	2.03271	6.134	7.69384	LOC_Os11g37970	WIP5 - Wound-induced protein precursor, expressed
OsAffx.32170.1.S1_at	1.25119	3.01978	0.85289	1.79822	5.53231	6.80346	LOC_Os12g43450	thaumatin family domain containing protein, expressed
Os.54453.1.S1_at	1.71026	1.32572	1.17887	1.99883	6.10258	5.73514	LOC_Os08g44220	GLTP domain containing protein, putative, expressed
Os.46616.1.S1_at	1.55567	3.83971	1.19421	2.78369	5.09477	6.39823	LOC_Os10g41999	RALFL27 - Rapid ALkalinization Factor RALF family protein precursor, expressed
Os.28011.1.S1_at	1.85721	5.6605	1.06187	2.25745	7.25562	8.86341	LOC_Os06g29730	RALFL28 - Rapid ALkalinization Factor RALF family protein precursor, expressed
Os.46616.1.S1_x_at	1.82944	3.77775	1.00101	2.00028	6.25337	7.29949	LOC_Os10g41999	RALFL27 - Rapid ALkalinization Factor RALF family protein precursor, expressed
Os.4152.1.S1_at	1.98037	4.03212	1.00123	1.84586	6.79171	7.81748	LOC_Os10g41980	RALFL26 - Rapid ALkalinization Factor RALF family protein precursor, expressed
Os.6792.1.S1_at	2.62572	5.80859	1.51414	3.96679	5.77814	6.92362	LOC_Os10g39260	aspartic proteinase nepenthesin, putative, expressed
Os.28515.1.S1_at	1.33872	3.21237	1.15667	1.65907	4.86835	6.13113	LOC_Os03g39690	cytochrome P450, putative, expressed
Os.39040.3.S1_x_at	4.38073	11.1836	2.44395	9.10686	4.19883	5.55096	LOC_Os07g11510	RAL6 - Seed allergenic protein RA5/RA14/RA17 precursor, expressed
Os.23187.1.S1_at	2.65331	6.96108	0.950366	2.08606	4.35498	5.74649	LOC_Os04g01470	O-methyltransferase, putative, expressed
Os.37051.1.S1_at	1.6781	3.12936	0.987548	2.07492	7.66866	8.5677	LOC_Os06g39120	expressed protein
Os.50769.1.A1_at	1.33071	2.79202	1.21176	2.66151	3.80187	4.87099	LOC_Os06g03120	aspartic proteinase nepenthesin-2 precursor, putative, expressed
Os.13965.1.S1_at	1.56886	3.49683	0.844198	1.93573	6.87733	8.03367	LOC_Os01g28500	SCP-like extracellular protein, expressed
Os.17571.1.S1_at	2.70748	9.58105	0.809285	3.10082	4.84336	6.6666	LOC_Os02g36280	cytochrome P450, putative, expressed
Os.51427.1.S1_at	2.58657	14.6187	1.40941	6.81625	4.67671	7.1754	LOC_Os04g55980	glycine-rich RNA-binding, abscisic acid-inducible protein, putative, expressed
OsAffx.30135.1.S1_at	1.33135	3.9752	0.821503	2.68042	3.83542	5.41355	LOC_Os09g34160	resistance protein, putative, expressed
Os.28282.1.S1_at	3.0736	7.27289	1.03584	2.11022	3.973	5.2156	LOC_Os07g46846	sex determination protein tasselseed-2, putative, expressed
Os.26907.1.S1_at	2.09432	2.59724	1.12212	1.83997	5.12861	5.4391	LOC_Os02g17710	receptor-like protein kinase 5 precursor, putative, expressed
OsAffx.14430.1.S1_s_at	1.31997	3.46841	1.05415	3.29667	5.65643	7.05021	LOC_Os04g55980	glycine-rich RNA-binding, abscisic acid-inducible protein, putative, expressed
Os.52263.1.S1_at	1.07463	1.76333	0.988378	1.34149	6.5549	7.26936	LOC_Os02g50730	metalloendoproteinase 1 precursor, putative, expressed
OsAffx.13991.1.S1_at	1.92805	5.8882	1.21822	3.26103	4.07532	5.68601	LOC_Os04g27020	cytochrome P450, putative, expressed
Os.23518.1.A1_at	1.49488	7.8231	1.06599	3.40609	6.04062	8.42833	LOC_Os02g36190	cytochrome P450, putative, expressed
OsAffx.17900.1.S1_at	1.62642	1.76755	0.824811	1.70779	3.77627	3.89632	LOC_Os09g25934	expressed protein
Ontology term: GO:0031988 (membrane-bounded vesicle component) P value=2.2E-04, FDR=6.8E-03
Os.57289.1.S1_at	0.960759	1.486	0.851756	1.36957	3.72545	4.35464	LOC_Os12g26960	THION34 - Plant thionin family protein precursor, expressed
Os.10196.1.S1_at	1.31092	2.58258	0.867114	2.43036	4.70634	5.68457	LOC_Os01g58320	expressed protein
Os.11986.1.S1_at	1.67505	2.12498	1.31792	1.67962	4.04563	4.38887	LOC_Os01g49614	Protein kinase domain containing protein, expressed
OsAffx.17241.1.S1_at	0.565717	0.381814	0.900095	0.543557	3.22988	2.66267	LOC_Os08g30480	clathrin adaptor complex small chain domain containing protein, expressed
Os.49466.1.S1_at	3.13618	4.52111	1.19856	1.86806	5.74982	6.27749	LOC_Os12g43430	thaumatin, putative, expressed
OsAffx.19104.1.S1_at	1.62321	10.1022	0.916621	2.50944	2.86843	5.50618	LOC_Os11g31540	BRASSINOSTEROID INSENSITIVE 1-associated receptor kinase 1 precursor, putative, expressed
Os.8178.1.S1_at	1.6652	4.90936	0.907482	2.03271	6.134	7.69384	LOC_Os11g37970	WIP5 - Wound-induced protein precursor, expressed
OsAffx.32170.1.S1_at	1.25119	3.01978	0.85289	1.79822	5.53231	6.80346	LOC_Os12g43450	thaumatin family domain containing protein, expressed
Os.54453.1.S1_at	1.71026	1.32572	1.17887	1.99883	6.10258	5.73514	LOC_Os08g44220	GLTP domain containing protein, putative, expressed
Os.46616.1.S1_at	1.55567	3.83971	1.19421	2.78369	5.09477	6.39823	LOC_Os10g41999	RALFL27 - Rapid ALkalinization Factor RALF family protein precursor, expressed
Os.28011.1.S1_at	1.85721	5.6605	1.06187	2.25745	7.25562	8.86341	LOC_Os06g29730	RALFL28 - Rapid ALkalinization Factor RALF family protein precursor, expressed
Os.46616.1.S1_x_at	1.82944	3.77775	1.00101	2.00028	6.25337	7.29949	LOC_Os10g41999	RALFL27 - Rapid ALkalinization Factor RALF family protein precursor, expressed
Os.4152.1.S1_at	1.98037	4.03212	1.00123	1.84586	6.79171	7.81748	LOC_Os10g41980	RALFL26 - Rapid ALkalinization Factor RALF family protein precursor, expressed
Os.6792.1.S1_at	2.62572	5.80859	1.51414	3.96679	5.77814	6.92362	LOC_Os10g39260	aspartic proteinase nepenthesin, putative, expressed
Os.28515.1.S1_at	1.33872	3.21237	1.15667	1.65907	4.86835	6.13113	LOC_Os03g39690	cytochrome P450, putative, expressed
Os.39040.3.S1_x_at	4.38073	11.1836	2.44395	9.10686	4.19883	5.55096	LOC_Os07g11510	RAL6 - Seed allergenic protein RA5/RA14/RA17 precursor, expressed
Os.23187.1.S1_at	2.65331	6.96108	0.950366	2.08606	4.35498	5.74649	LOC_Os04g01470	O-methyltransferase, putative, expressed
Os.37051.1.S1_at	1.6781	3.12936	0.987548	2.07492	7.66866	8.5677	LOC_Os06g39120	expressed protein
Os.50769.1.A1_at	1.33071	2.79202	1.21176	2.66151	3.80187	4.87099	LOC_Os06g03120	aspartic proteinase nepenthesin-2 precursor, putative, expressed
Os.13965.1.S1_at	1.56886	3.49683	0.844198	1.93573	6.87733	8.03367	LOC_Os01g28500	SCP-like extracellular protein, expressed
Os.17571.1.S1_at	2.70748	9.58105	0.809285	3.10082	4.84336	6.6666	LOC_Os02g36280	cytochrome P450, putative, expressed
Os.51427.1.S1_at	2.58657	14.6187	1.40941	6.81625	4.67671	7.1754	LOC_Os04g55980	glycine-rich RNA-binding, abscisic acid-inducible protein, putative, expressed
OsAffx.30135.1.S1_at	1.33135	3.9752	0.821503	2.68042	3.83542	5.41355	LOC_Os09g34160	resistance protein, putative, expressed
Os.28282.1.S1_at	3.0736	7.27289	1.03584	2.11022	3.973	5.2156	LOC_Os07g46846	sex determination protein tasselseed-2, putative, expressed
Os.26907.1.S1_at	2.09432	2.59724	1.12212	1.83997	5.12861	5.4391	LOC_Os02g17710	receptor-like protein kinase 5 precursor, putative, expressed
OsAffx.14430.1.S1_s_at	1.31997	3.46841	1.05415	3.29667	5.65643	7.05021	LOC_Os04g55980	glycine-rich RNA-binding, abscisic acid-inducible protein, putative, expressed
Os.52263.1.S1_at	1.07463	1.76333	0.988378	1.34149	6.5549	7.26936	LOC_Os02g50730	metalloendoproteinase 1 precursor, putative, expressed
OsAffx.13991.1.S1_at	1.92805	5.8882	1.21822	3.26103	4.07532	5.68601	LOC_Os04g27020	cytochrome P450, putative, expressed
Os.23518.1.A1_at	1.49488	7.8231	1.06599	3.40609	6.04062	8.42833	LOC_Os02g36190	cytochrome P450, putative, expressed
OsAffx.17900.1.S1_at	1.62642	1.76755	0.824811	1.70779	3.77627	3.89632	LOC_Os09g25934	expressed protein
Ontology term: GO:0031410 (cytoplasmic vesicle component) P value=2.3E-04, FDR=6.8E-03
Os.57289.1.S1_at	0.960759	1.486	0.851756	1.36957	3.72545	4.35464	LOC_Os12g26960	THION34 - Plant thionin family protein precursor, expressed
Os.10196.1.S1_at	1.31092	2.58258	0.867114	2.43036	4.70634	5.68457	LOC_Os01g58320	expressed protein
Os.11986.1.S1_at	1.67505	2.12498	1.31792	1.67962	4.04563	4.38887	LOC_Os01g49614	Protein kinase domain containing protein, expressed
OsAffx.17241.1.S1_at	0.565717	0.381814	0.900095	0.543557	3.22988	2.66267	LOC_Os08g30480	clathrin adaptor complex small chain domain containing protein, expressed
Os.49466.1.S1_at	3.13618	4.52111	1.19856	1.86806	5.74982	6.27749	LOC_Os12g43430	thaumatin, putative, expressed
OsAffx.19104.1.S1_at	1.62321	10.1022	0.916621	2.50944	2.86843	5.50618	LOC_Os11g31540	BRASSINOSTEROID INSENSITIVE 1-associated receptor kinase 1 precursor, putative, expressed
Os.8178.1.S1_at	1.6652	4.90936	0.907482	2.03271	6.134	7.69384	LOC_Os11g37970	WIP5 - Wound-induced protein precursor, expressed
OsAffx.32170.1.S1_at	1.25119	3.01978	0.85289	1.79822	5.53231	6.80346	LOC_Os12g43450	thaumatin family domain containing protein, expressed
Os.54453.1.S1_at	1.71026	1.32572	1.17887	1.99883	6.10258	5.73514	LOC_Os08g44220	GLTP domain containing protein, putative, expressed
Os.46616.1.S1_at	1.55567	3.83971	1.19421	2.78369	5.09477	6.39823	LOC_Os10g41999	RALFL27 - Rapid ALkalinization Factor RALF family protein precursor, expressed
Os.28011.1.S1_at	1.85721	5.6605	1.06187	2.25745	7.25562	8.86341	LOC_Os06g29730	RALFL28 - Rapid ALkalinization Factor RALF family protein precursor, expressed
Os.46616.1.S1_x_at	1.82944	3.77775	1.00101	2.00028	6.25337	7.29949	LOC_Os10g41999	RALFL27 - Rapid ALkalinization Factor RALF family protein precursor, expressed
Os.4152.1.S1_at	1.98037	4.03212	1.00123	1.84586	6.79171	7.81748	LOC_Os10g41980	RALFL26 - Rapid ALkalinization Factor RALF family protein precursor, expressed
Os.6792.1.S1_at	2.62572	5.80859	1.51414	3.96679	5.77814	6.92362	LOC_Os10g39260	aspartic proteinase nepenthesin, putative, expressed
Os.28515.1.S1_at	1.33872	3.21237	1.15667	1.65907	4.86835	6.13113	LOC_Os03g39690	cytochrome P450, putative, expressed
Os.39040.3.S1_x_at	4.38073	11.1836	2.44395	9.10686	4.19883	5.55096	LOC_Os07g11510	RAL6 - Seed allergenic protein RA5/RA14/RA17 precursor, expressed
Os.23187.1.S1_at	2.65331	6.96108	0.950366	2.08606	4.35498	5.74649	LOC_Os04g01470	O-methyltransferase, putative, expressed
Os.37051.1.S1_at	1.6781	3.12936	0.987548	2.07492	7.66866	8.5677	LOC_Os06g39120	expressed protein
Os.50769.1.A1_at	1.33071	2.79202	1.21176	2.66151	3.80187	4.87099	LOC_Os06g03120	aspartic proteinase nepenthesin-2 precursor, putative, expressed
Os.13965.1.S1_at	1.56886	3.49683	0.844198	1.93573	6.87733	8.03367	LOC_Os01g28500	SCP-like extracellular protein, expressed
Os.17571.1.S1_at	2.70748	9.58105	0.809285	3.10082	4.84336	6.6666	LOC_Os02g36280	cytochrome P450, putative, expressed
Os.51427.1.S1_at	2.58657	14.6187	1.40941	6.81625	4.67671	7.1754	LOC_Os04g55980	glycine-rich RNA-binding, abscisic acid-inducible protein, putative, expressed
OsAffx.30135.1.S1_at	1.33135	3.9752	0.821503	2.68042	3.83542	5.41355	LOC_Os09g34160	resistance protein, putative, expressed
Os.28282.1.S1_at	3.0736	7.27289	1.03584	2.11022	3.973	5.2156	LOC_Os07g46846	sex determination protein tasselseed-2, putative, expressed
Os.26907.1.S1_at	2.09432	2.59724	1.12212	1.83997	5.12861	5.4391	LOC_Os02g17710	receptor-like protein kinase 5 precursor, putative, expressed
OsAffx.14430.1.S1_s_at	1.31997	3.46841	1.05415	3.29667	5.65643	7.05021	LOC_Os04g55980	glycine-rich RNA-binding, abscisic acid-inducible protein, putative, expressed
Os.52263.1.S1_at	1.07463	1.76333	0.988378	1.34149	6.5549	7.26936	LOC_Os02g50730	metalloendoproteinase 1 precursor, putative, expressed
OsAffx.13991.1.S1_at	1.92805	5.8882	1.21822	3.26103	4.07532	5.68601	LOC_Os04g27020	cytochrome P450, putative, expressed
Os.23518.1.A1_at	1.49488	7.8231	1.06599	3.40609	6.04062	8.42833	LOC_Os02g36190	cytochrome P450, putative, expressed
OsAffx.17900.1.S1_at	1.62642	1.76755	0.824811	1.70779	3.77627	3.89632	LOC_Os09g25934	expressed protein
a Singular enrichment analysis of gene Ontology (GO) terms performed with AgriGO (Fischer test, false discovery rate < 0.05) [1].
b Fold change in transcript abundance in leaves at 24h or 96h (as indicated) relative to 2h after inoculation with X. oryzae pv. oryzae PXO99A.
c Fold change in transcript abundance in leaves inoculated with X. oryzae pv. oryzae PXO99A relative to mock at 24h or 96h (as indicated) after inoculation.
d Normalized expression value for the probeset (average of all replicates) for leaves harvested 24h or 96h (as indicated) after inoculation with X. oryzae pv. oryzae PXO99A.
REFERENCES
1. Du Z, Zhou X, Ling Y, Zhang Z, Su Z (2010) agriGO: a GO analysis toolkit for the agricultural community. Nucleic Acids Res 38: W64-70.
