# Supplementary material for: Code-Assisted Discovery of TAL Effector Targets in Bacterial Leaf Streak of Rice Reveals Contrast with Bacterial Blight and a Novel Susceptibility Gene
Source: PLoS Pathog. 2014 Feb 27;10(2):e1003972. doi: 10.1371/journal.ppat.1003972 (PMC3937315; doi:10.1371/journal.ppat.1003972)
Supplement: Table S6 — Rice (cv. Nipponbare) genes induced by Xanthomonas oryzae pv. oryzicola BLS256 related to detoxification of reactive oxygen species and to redox status control. (XLSX) [file ppat.1003972.s013.xlsx]

## Sheet: Table S6
Table S6. Rice (cv. Nipponbare) genes induced by Xanthomonas oryzae pv. oryzicola BLS256 related to detoxification of reactive oxygen species and to redox status control.
Locus ID	qa	Gene product
LOC_Os10g38640	4e-07	glutathione S-transferase, putative, expressed
LOC_Os03g57200	4e-06	glutathione S-transferase, putative, expressed
LOC_Os09g20220	0.049	glutathione S-transferase, putative, expressed
LOC_Os01g27210	0.18	glutathione S-transferase, putative, expressed
LOC_Os10g38590	0.0071	glutathione S-transferase, N-terminal domain containing protein, expressed
LOC_Os10g28000	0.033	glutathione reductase, putative, expressed
LOC_Os06g46500	4.3e-08	monocopper oxidase, putative, expressed
LOC_Os06g37080	2.7e-10	L-ascorbate oxidase precursor, putative, expressed
LOC_Os04g49194	3.9e-07	naringenin,2-oxoglutarate 3-dioxygenase, putative, expressed
LOC_Os03g25490	3.8e-05	cytochrome P450 72A1, putative, expressed
LOC_Os04g40990	0.014	malate synthase, glyoxysomal, putative, expressed
LOC_Os09g22000	0.039	hydrolase, HAD superfamily, Cof family, putative, expressed
LOC_Os11g35040	0.041	aminotransferase, classes I and II, domain containing protein, expressed
LOC_Os08g09060	0.045	Cupin domain containing protein, expressed
LOC_Os02g15710	0.084	plastocyanin-like domain containing protein, putative, expressed
LOC_Os06g11210	0.14	12-oxophytodienoate reductase, putative, expressed
LOC_Os03g50040	0.15	phytanoyl-CoA dioxygenase, putative, expressed
LOC_Os06g14750	0.2	phosphatidylinositol-4-phosphate 5-Kinase family protein, putative, expressed
LOC_Os05g12450	0.23	hydroquinone glucosyltransferase, putative, expressed
LOC_Os08g37874	0.26	2-nitropropane dioxygenase family, putative, expressed
LOC_Os01g34480	0.27	NAD dependent epimerase/dehydratase family protein, putative, expressed
LOC_Os09g23530	0.28	dehydrogenase, putative, expressed
a Calculated for the comparison of transcript abundance in X. oryzae pv. oryzicola BLS256 vs. mock inoculated leaves across all time points.
