# Supplementary material for: Code-Assisted Discovery of TAL Effector Targets in Bacterial Leaf Streak of Rice Reveals Contrast with Bacterial Blight and a Novel Susceptibility Gene
Source: PLoS Pathog. 2014 Feb 27;10(2):e1003972. doi: 10.1371/journal.ppat.1003972 (PMC3937315; doi:10.1371/journal.ppat.1003972)
Supplement: Table S7 — All computationally predicted targets in rice (cv. Nipponbare) of TAL effectors of Xanthomonas oryzae pv. oryzicola BLS256 (Xoc) and TAL effectors of Xanthomonas oryzae pv. oryzae PXO99A (Xoo). (XLSX) [file ppat.1003972.s014.xlsx]

## Sheet: Table S7
Table S7. All computationally predicted targets in rice (cv. Nipponbare) of TAL effectors of Xanthomonas oryzae pv. oryzicola BLS256 (Xoc) and TAL effectors of Xanthomonas oryzae pv. oryzae PXO99A (Xoo).a
Strain	TAL effector	Target locus	Probe set ID	Probeset No.	Aligned RVD and EBE sequencesb	mock 2hc	Xoc 2hc	mock 96hc	Xoc 96hc	FC 2-96h, Xocd	FC mock-Xoc 96d	q (Xoc vs. mock)e	Xoo 2hc	Xoo 96hc	FC 2-96h, Xood	FC mock-Xoo 96d	q (Xoo vs. mock)e	EBE scoref	EBE relative scoreg	EBE rankh	EBE to TLSi	EBE toTXSj	EBE to TATAk	EBE to Y patchl	Validatedm	Reference	Gene product
Xoc	Tal1c	LOC_Os07g06970	Os.49794.1.S1_at	1 of 1	HD HD HD HD HD NG HD NN HD NG HG NN HD N* NG NG C C C C C T C G C T T c C C T T	4.46766	4.54576	4.92297	6.10482	2.94662	2.26868	0.0132924	4.71346	7.02805	4.97465	4.30222	2.52e-05	5.97	1.22	0	216	24	none	none	Yes	This study	HEN1, putative, expressed
Xoc	Tal2a	LOC_Os02g43760	Os.1349.1.S1_at	1 of 2	HD HD NC HD NC NG HD HH HD NI NG N* NS N* HD HD NS NI HG HD NG C C G C C T C G C c T C c T C C t A T C T	7.02961	7.14592	6.93507	7.47052	1.25232	1.4494	0.00173467	7.22705	7.09155	0.910351	1.11456	-	15.87	1.75	21	79	-22	-618	-33	Yes	This study	ubiquitin carboxyl-terminal hydrolase, family 1, putative, expressed
Xoc	Tal2a	LOC_Os02g43760	OsAffx.2950.1.S1_s_at	2 of 2	HD HD NC HD NC NG HD HH HD NI NG N* NS N* HD HD NS NI HG HD NG C C G C C T C G C c T C c T C C t A T C T	7.01336	7.04729	6.94331	7.34525	1.2294	1.32128	0.00527974	7.02987	7.00621	0.983737	1.04457	-	15.87	1.75	21	79	-22	-618	-33	Yes	This study	ubiquitin carboxyl-terminal hydrolase, family 1, putative, expressed
Xoc	Tal2c	LOC_Os03g03034	Os.10510.1.S1_at	1 of 2	HD HD NN NN NG N* HD NI NG HD NG NS HD HA ND N* ND NN HD NN NN HD HD N* NN NG HD C C G G c C C c T C T c C C C C C G C c A C C T G a C	6.49049	6.63923	5.58065	7.21925	1.49487	3.11363	0.0113008	6.75193	6.86972	1.08507	2.4437	0.127036	19.55	1.83	0	142	114	-779	6	Yes	This study	flavonol synthase/flavanone 3-hydroxylase, putative, expressed
Xoc	Tal2c	LOC_Os03g03034	Os.53217.1.S1_x_at	2 of 2	HD HD NN NN NG N* HD NI NG HD NG NS HD HA ND N* ND NN HD NN NN HD HD N* NN NG HD C C G G c C C c T C T c C C C C C G C c A C C T G a C	5.4069	5.75197	4.58534	6.08419	1.25895	2.82618	0.0679495	5.52328	6.08029	1.47121	2.81853	0.090001	19.55	1.83	0	142	114	-779	6	Yes	This study	flavonol synthase/flavanone 3-hydroxylase, putative, expressed
Xoc	Tal2d	LOC_Os04g49194	Os.17316.1.S1_at	1 of 1	NI HG N* NN N* HD HG HD NN HD NK HG NN NN NG HD A T T c C C T C G C G T G A T C	4.58774	4.95713	6.05348	9.44396	22.4218	10.4866	3.93e-07	5.18506	7.2899	4.30151	2.35614	-	8.22	1.26	0	101	26	-715	none	Yes	This study	Naringenin, 2-oxoglutarate 3-dioxygenase, putative, expressed
Xoc	Tal2g	LOC_Os01g52130	Os.41841.1.S1_at	1 of 1	NN NN ND N* NS NS YG NI SN HD HD NG HD NS NN HD NG G G C C c G T A G C C T C t c C T	5.22067	5.39927	5.83865	9.09986	13.0014	9.5879	1.27e-06	5.29659	5.76587	1.38442	0.950806	-	13.94	1.97	77	427	58	28	none	Yes	This study	sulfate transporter, putative, expressed
Xoc	Tal2g	LOC_Os06g46500	Os.49496.1.S1_at	1 of 1	NN NN ND N* NS NS YG NI SN HD HD NG HD NS NN HD NG G G C A A G T g A C C T C A G C T	5.27283	5.15231	5.04775	7.82953	6.39624	6.87704	4.26e-08	5.08258	4.84283	0.84689	0.867587	-	14.27	2.01	117	89	59	-489	-47	Yes	This study	monocopper oxidase, putative, expressed
Xoc	Tal3b	LOC_Os02g34970	Os.47735.1.S1_at	1 of 1	NI N* NI NI NN N* NI NK HD HD HD NG NI NN HD NN HD NG A T A A G T A G C c C T c G C t C a	3.0975	2.58814	3.36188	5.76952	9.07171	5.30604	4.03e-07	2.41262	3.34699	1.91106	0.989729	-	15.33	2.53	75	110	29	-282	none	Yes	This study	no apical meristem protein, putative, expressed
Xoc	Tal3b	LOC_Os05g27590	Os.57186.1.S1_at	1 of 1	NI N* NI NI NN N* NI NK HD HD HD NG NI NN HD NN HD NG A T A A A T A G C C C T c A C t C T	6.40485	6.21433	5.33345	7.47716	2.39965	4.41896	3.4e-08	6.24605	5.00472	0.422982	0.796235	-	11.4	1.88	2	103	33	-1	none	Yes	This study	Wound-induced protein WI12 protein, expressed
Xoc	Tal3b	LOC_Os07g36430	Os.31021.1.S1_at	1 of 1	NI N* NI NI NN N* NI NK HD HD HD NG NI NN HD NN HD NG A T A A G A A G C C C T c A C t C g	3.56627	3.72378	3.80121	5.06259	2.52942	2.39724	0.026011	3.52509	3.18244	0.78859	0.651226	-	15.78	2.6	108	117	31	-4	none	Yes	This study	Expressed protein
Xoc	Tal3c	LOC_Os02g47660	Os.7751.1.S1_at	1 of 1	NN HD NI HD NN NG NG HD NN HD NG NN HD HD HD NG A C A C A T T a G C T A C C a T	5.19442	5.21625	5.22013	6.38369	2.24612	2.24009	0.00187275	5.43219	4.93571	0.708832	0.82107	-	10.93	1.92	53	140	-63	-98	none	Yes	This study	basic helix-loop-helix, putative, expressed
Xoc	Tal3c	LOC_Os03g07540	OsAffx.3165.1.S1_at	1 of 1	NN HD NI HD NN NG NG HD NN HD NG NN HD HD HD NG A C A C G T T C c C T c C a C c	3.44201	2.78444	3.5045	5.44594	6.3269	3.84089	0.0360465	3.56711	4.13317	1.48048	1.54614	-	12.33	2.17	350	248	99	-625	none	Yes	This study	bHLH family protein, putative, expressed
Xoc	Tal4a	LOC_Os03g37840	Os.20541.1.S1_at	1 of 1	NI NG NI NG NN NG NN NG HD NN NN HG HD NN NS NN HD HD NG NA NN HD HD HD HD N* A T A T A T c T C G G T C A G G C C a g G C C C C T	7.66386	7.58969	7.78323	8.75314	2.23992	1.95871	0.000218975	7.7102	8.21198	1.41595	1.34606	-	15.58	1.52	0	362	151	-3	none	Yes	This study	potassium transporter, putative, expressed
Xoc	Tal4b	LOC_Os09g32100	Os.16365.1.S1_at	1 of 1	NS HG NI NG NS NN NG NN NG HD NN HD HD NG G T A T A G T A T C c C C T	5.47471	5.44441	5.88933	7.18277	3.33656	2.45112	0.00797151	5.46502	6.01205	1.46108	1.08879	-	8.15	1.5	16	270	84	21	none	Yes	This study	Expressed protein
Xoc	Tal4c	LOC_Os06g37080	Os.16282.1.A1_at	1 of 2	NS HG NI NG NS NN ND N* NG N* HN NN HD NS NI NN HD HD NG NG HG HD NG A T A a A A C C T G G A C A A G C C T c T C T	5.59641	5.58978	5.22045	8.05911	5.53787	7.15357	2.69e-10	5.52476	5.29342	0.851846	1.05188	-	14.64	1.78	0	150	39	-1	none	Yes	This study	L-ascorbate oxidase precursor, putative, expressed
Xoc	Tal4c	LOC_Os06g37080	OsAffx.15788.1.S1_at	2 of 2	NS HG NI NG NS NN ND N* NG N* HN NN HD NS NI NN HD HD NG NG HG HD NG A T A a A A C C T G G A C A A G C C T c T C T	2.50119	2.47885	2.73118	6.04422	11.8382	9.93862	6.27e-09	2.68526	2.30365	0.767582	0.743536	-	14.64	1.78	0	150	39	-1	none	Yes	This study	L-ascorbate oxidase precursor, putative, expressed
Xoc	Tal5a	LOC_Os02g15290	Os.56119.1.S1_at	1 of 1	NN HD NS NG HD NN HD NI HD NN HD NN HD NN HD NN NN NN NN NN NN NN HD NG A a A T C c C c C c t G C A C A G G A A A G C T	6.07027	6.2842	4.76698	7.06815	1.72184	4.92858	4.13e-07	6.32962	6.34631	1.01164	2.98832	0.0712673	23.32	1.88	107	148	30	-3	-180	Yes	This study	VQ domain containing protein, putative, expressed
Xoc	Tal6	LOC_Os01g31220	Os.6438.1.S1_a_at	1 of 2	NN HD NI NI NN HA NN NS NS NI HD HA HA HA HD HD HD HA HD N* G C A A G C A A G A t C C t C C C C a T	5.7096	5.81285	5.76431	6.37616	1.47765	1.52821	0.0802776	5.85191	5.94642	1.06771	1.13454	-	18.75	2.38	685	18	0	-299	none	Yes	This study	Expressed protein
Xoc	Tal6	LOC_Os01g31220	Os.6438.2.S1_x_at	2 of 2	NN HD NI NI NN HA NN NS NS NI HD HA HA HA HD HD HD HA HD N* G C A A G C A A G A t C C t C C C C a T	5.65987	5.75926	5.72205	6.32525	1.4804	1.51908	0.0114297	5.80427	5.7183	0.942153	0.997404	-	18.75	2.38	685	18	0	-299	none	Yes	This study	Expressed protein
Xoc	Tal6	LOC_Os09g29100	Os.18607.1.S1_at	1 of 1	NN HD NI NI NN HA NN NS NS NI HD HA HA HA HD HD HD HA HD N* A C A A A g A G A A C g C a t C C C C C	3.5408	3.95021	3.68597	4.66621	1.64262	1.97279	0.0357863	3.90464	3.57956	0.798254	0.928895	-	17	2.13	167	157	152	none	33	Yes	This study	cyclin, putative, expressed
Xoc	Tal6	LOC_Os12g42970	Os.11382.1.S1_at	1 of 1	NN HD NI NI NN HA NN NS NS NI HD HA HA HA HD HD HD HA HD N* c C A A G C G G A A a C C t a C C C C C	5.94629	5.75505	6.23813	6.96387	2.31149	1.65376	0.000218975	6.10559	6.364	1.19616	1.09117	-	16.84	2.14	139	132	30	-565	12	Yes	This study	GATA zinc finger domain containing protein, expressed
Xoc	Tal6	LOC_Os12g42970	Os.11382.1.S1_at	1 of 1	NN HD NI NI NN HA NN NS NS NI HD HA HA HA HD HD HD HA HD N* A a A A G C G A A A C C C t C C C t C C	5.94629	5.75505	6.23813	6.96387	2.31149	1.65376	0.000218975	6.10559	6.364	1.19616	1.09117	-	18.27	2.32	411	107	5	-590	-13	Yes	This study	GATA zinc finger domain containing protein, expressed
Xoc	Tal9b	LOC_Os01g51040	Os.53457.1.S1_at	1 of 1	NI NN HN NN NI NG HD NN HD HG HD HG HG HD HD NG A G A A A c t G C T C T T C C T	5.99162	5.91354	5.95934	7.11724	2.30329	2.23132	0.192152	5.88733	5.7335	0.898866	0.855099	-	14.07	2.81	275	178	47	none	none	Yes	This study	transmembrane protein 16K, putative, expressed
Xoc	Tal11a	LOC_Os02g15290	Os.56119.1.S1_at	1 of 1	HD NN HD NG NS NN HG NI NI NS NI NG HD NN HD HD NG HG NG g A C c A G T c A A A c C A C C T c c	6.07027	6.2842	4.76698	7.06815	1.72184	4.92858	4.13e-07	6.32962	6.34631	1.01164	2.98832	0.0712673	20.15	3.18	582	313	195	160	-15	No	This study	VQ domain containing protein, putative, expressed
Xoc	Tal11a	LOC_Os03g05370	OsAffx.24978.1.S1_at	1 of 1	HD NN HD NG NS NN HG NI NI NS NI NG HD NN HD HD NG HG NG C c C a A c T A A t t T C A C C T T T	2.30023	1.4193	1.17392	4.87659	10.9837	13.0201	0.000522331	1.3943	2.29307	1.86448	2.17219	-	17.39	2.74	307	422	none	-288	none	No	This study	Expressed protein
Xoc	Tal11b	LOC_Os06g14750	OsAffx.15432.1.S1_at	1 of 1	HD HD HD HD HD NG HD NN HD ND NG NG NN HG ND ND HD NG C C C C C T C c C C c T c c C C C a	7.55492	7.5338	7.51915	7.89866	1.28776	1.3009	0.196447	7.56291	7.61952	1.04002	1.07205	-	12.44	2.77	129	527	none	-328	0	No	This study	phosphatidylinositol-4-phosphate 5-Kinase family protein, putative, expressed
Xoc	Tal1c	LOC_Os06g14750	OsAffx.15432.1.S1_at	1 of 1	HD HD HD HD HD NG HD NN HD NG HG NN HD N* NG NG C C C C C T C c C c c A C C T c	7.55492	7.5338	7.51915	7.89866	1.28776	1.3009	0.196447	7.56291	7.61952	1.04002	1.07205	-	12	2.44	256	521	none	-334	-5	No	This study	phosphatidylinositol-4-phosphate 5-Kinase family protein, putative, expressed
Xoc	Tal2a	LOC_Os06g14750	OsAffx.15432.1.S1_at	1 of 1	HD HD NC HD NC NG HD HH HD NI NG N* NS N* HD HD NS NI HG HD NG C C C C C T C c C c c T c C C C c A c C T	7.55492	7.5338	7.51915	7.89866	1.28776	1.3009	0.196447	7.56291	7.61952	1.04002	1.07205	-	17.59	1.94	88	527	none	-328	0	No	This study	phosphatidylinositol-4-phosphate 5-Kinase family protein, putative, expressed
Xoc	Tal2d	LOC_Os01g51040	Os.53457.1.S1_at	1 of 1	NI HG N* NN N* HD HG HD NN HD NK HG NN NN NG HD c T C G C g T C A C G T G G a C	5.99162	5.91354	5.95934	7.11724	2.30329	2.23132	0.192152	5.88733	5.7335	0.898866	0.855099	-	14.32	2.19	324	446	315	none	none	No	This study	transmembrane protein 16K, putative, expressed
Xoc	Tal3a	LOC_Os05g12450	OsAffx.26856.1.S1_at	1 of 1	NN HD NI NI NG NN NN HD NN NI NI NN NN NN NG NI HD NG A C A A c G A t t A A A A G T A C T	6.93612	6.80624	7.23248	7.6594	1.80646	1.34437	0.226636	6.81674	6.95516	1.1007	0.825124	-	16.07	2.01	294	930	815	444	none	No	This study	hydroquinone glucosyltransferase, putative, expressed
Xoc	Tal3a	LOC_Os07g06970	Os.49794.1.S1_at	1 of 1	NN HD NI NI NG NN NN HD NN NI NI NN NN NN NG NI HD NG G C A t T c G C A A A A A c c A C T	4.46766	4.54576	4.92297	6.10482	2.94662	2.26868	0.0132924	4.71346	7.02805	4.97465	4.30222	2.52e-05	16.21	2.03	354	759	567	none	none	No	This study	HEN1, putative, expressed
Xoc	Tal3b	LOC_Os03g03034	Os.10510.1.S1_at	1 of 2	NI N* NI NI NN N* NI NK HD HD HD NG NI NN HD NN HD NG A C g c c C A G C C C c A t C G C T	6.49049	6.63923	5.58065	7.21925	1.49487	3.11363	0.0113008	6.75193	6.86972	1.08507	2.4437	0.127036	16.73	2.76	258	170	139	-751	34	No	This study	flavonol synthase/flavanone 3-hydroxylase, putative, expressed
Xoc	Tal3b	LOC_Os03g03034	Os.53217.1.S1_x_at	2 of 2	NI N* NI NI NN N* NI NK HD HD HD NG NI NN HD NN HD NG A C g c c C A G C C C c A t C G C T	5.4069	5.75197	4.58534	6.08419	1.25895	2.82618	0.0679495	5.52328	6.08029	1.47121	2.81853	0.090001	16.73	2.76	258	170	139	-751	34	No	This study	flavonol synthase/flavanone 3-hydroxylase, putative, expressed
Xoc	Tal4a	LOC_Os01g27210	Os.7911.1.S1_at	1 of 1	NI NG NI NG NN NG NN NG HD NN NN HG HD NN NS NN HD HD NG NA NN HD HD HD HD N* A a A T A T A a C A t T C A A A C t T t G C a a C T	8.26187	8.09797	8.07201	8.80105	1.62798	1.65754	0.182533	8.15445	8.12168	0.977543	1.03503	-	29.22	2.85	341	367	310	-25	none	No	This study	glutathione S-transferase, putative, expressed
Xoc	Tal4a	LOC_Os09g20220	Os.4759.1.S1_at	1 of 1	NI NG NI NG NN NG NN NG HD NN NN HG HD NN NS NN HD HD NG NA NN HD HD HD HD N* A T A T G T A T a t G c C A A A a t a g G C C a C A	3.31348	4.63404	4.50528	5.75443	2.17405	2.37701	0.0489599	3.43281	4.87721	2.7215	1.29408	-	28.93	2.83	280	253	143	-50	none	No	This study	glutathione S-transferase, putative, expressed
Xoc	Tal4c	LOC_Os02g47660	Os.7751.1.S1_at	1 of 1	NS HG NI NG NS NN ND N* NG N* HN NN HD NS NI NN HD HD NG NG HG HD NG A T A T G G a T T A G G a A A A a a T T c C T	5.19442	5.21625	5.22013	6.38369	2.24612	2.24009	0.00187275	5.43219	4.93571	0.708832	0.82107	-	24.73	3.01	434	233	30	-5	none	No	This study	basic helix-loop-helix, putative, expressed
Xoc	Tal4c	LOC_Os07g29750	Os.46631.1.S1_x_at	1 of 1	NS HG NI NG NS NN ND N* NG N* HN NN HD NS NI NN HD HD NG NG HG HD NG A T c T A A a C T C G G C c A t a g T a T C T	5.71614	5.43804	5.844	8.17905	6.6854	5.04569	3.39e-07	5.59092	5.64715	1.03975	0.872453	-	25.09	3.05	557	798	610	-192	694	No	This study	glycosyl hydrolases family 16, putative, expressed
Xoc	Tal6	LOC_Os02g14770	Os.2450.1.S1_a_at	1 of 2	NN HD NI NI NN HA NN NS NS NI HD HA HA HA HD HD HD HA HD N* A g A g A C G c A c C C C C C C C C C C	7.46251	7.52047	7.60455	8.43074	1.8794	1.773	0.0132924	7.42988	7.75924	1.25646	1.11319	-	18.48	2.35	569	199	30	-363	9	No	This study	phosphoenolpyruvate carboxylase, putative, expressed
Xoc	Tal6	LOC_Os02g14770	Os.2450.3.S1_x_at	2 of 2	NN HD NI NI NN HA NN NS NS NI HD HA HA HA HD HD HD HA HD N* A g A g A C G c A c C C C C C C C C C C	6.6225	6.67338	6.92704	7.56253	1.85208	1.55346	0.0679495	6.68915	7.07695	1.30839	1.1095	-	18.48	2.35	569	199	30	-363	9	No	This study	phosphoenolpyruvate carboxylase, putative, expressed
Xoc	Tal6	LOC_Os07g47790	Os.8920.1.S1_at	1 of 1	NN HD NI NI NN HA NN NS NS NI HD HA HA HA HD HD HD HA HD N* G C A A G C A A A A C g C C C C a a C T	3.35002	3.19198	2.17608	5.24764	4.15732	8.40678	0.0360465	3.42584	2.49537	0.524685	1.24771	-	13.38	1.7	8	92	48	-70	-37	No	This study	AP2 domain containing protein, expressed
Xoc	Tal7	LOC_Os02g43760	Os.1349.1.S1_at	1 of 2	NN HD HD HH NN NG NS NG HD NI NG HD HH NG NG NG HA NG G C C a c T A c C A T C a a T T g a	7.02961	7.14592	6.93507	7.47052	1.25232	1.4494	0.00173467	7.22705	7.09155	0.910351	1.11456	-	16.45	2.03	547	661	560	-36	548	No	This study	ubiquitin carboxyl-terminal hydrolase, family 1, putative, expressed
Xoc	Tal7	LOC_Os02g43760	OsAffx.2950.1.S1_s_at	2 of 2	NN HD HD HH NN NG NS NG HD NI NG HD HH NG NG NG HA NG G C C a c T A c C A T C a a T T g a	7.01336	7.04729	6.94331	7.34525	1.2294	1.32128	0.00527974	7.02987	7.00621	0.983737	1.04457	-	16.45	2.03	547	661	560	-36	548	No	This study	ubiquitin carboxyl-terminal hydrolase, family 1, putative, expressed
Xoc	Tal7	LOC_Os03g25490	Os.34992.2.S1_at	1 of 1	NN HD HD HH NN NG NS NG HD NI NG HD HH NG NG NG HA NG t C t t A T G T C A T C t T T T g T	4.28819	4.29154	4.34784	5.35969	2.09675	2.01649	3.78e-05	4.34035	4.5905	1.18933	1.18317	-	16.32	2.01	494	628	341	17	117	No	This study	cytochrome P450 72A1, putative, expressed
Xoc	Tal8	LOC_Os06g37080	Os.16282.1.A1_at	1 of 2	NN NG HD NG HD HD NI NH HG NI NN NN HD NS NG NN HD NG NG N* A a C T C C A c T A c G C c a A a a T T	5.59641	5.58978	5.22045	8.05911	5.53787	7.15357	2.69e-10	5.52476	5.29342	0.851846	1.05188	-	19.92	2.32	605	302	191	151	none	No	This study	L-ascorbate oxidase precursor, putative, expressed
Xoc	Tal8	LOC_Os06g37080	OsAffx.15788.1.S1_at	2 of 2	NN NG HD NG HD HD NI NH HG NI NN NN HD NS NG NN HD NG NG N* A a C T C C A c T A c G C c a A a a T T	2.50119	2.47885	2.73118	6.04422	11.8382	9.93862	6.27e-09	2.68526	2.30365	0.767582	0.743536	-	19.92	2.32	605	302	191	151	none	No	This study	L-ascorbate oxidase precursor, putative, expressed
Xoc	Tal9a	LOC_Os11g01480	Os.18448.1.S1_s_at	1 of 2	NN NS NG NI HD HD NG NN HD NI NG N* N* NG HD HD NS NI NN NG NG G A c A C g T A C A T C C T C C t A c a T	6.10455	6.03006	6.48787	8.46764	5.41733	3.94432	8.22e-06	5.97591	7.01207	2.05076	1.43814	-	19.71	2.56	206	798	331	526	none	No	This study	MYB family transcription factor, putative, expressed
Xoc	Tal9a	LOC_Os11g01480	OsAffx.30765.1.S1_at	2 of 2	NN NS NG NI HD HD NG NN HD NI NG N* N* NG HD HD NS NI NN NG NG G A c A C g T A C A T C C T C C t A c a T	4.58878	4.56637	5.05214	7.08833	5.74366	4.10162	5.37e-06	4.5584	5.31846	1.69356	1.20274	-	19.71	2.56	206	798	331	526	none	No	This study	MYB family transcription factor, putative, expressed
Xoc	Tal9a	LOC_Os12g01490	Os.18448.1.S1_at	1 of 1	NN NS NG NI HD HD NG NN HD NI NG N* N* NG HD HD NS NI NN NG NG G A c A C g T A C A T C C T C C t A c a T	5.63896	5.72461	6.13661	8.10698	5.21392	3.91866	2.61e-05	5.64375	6.62126	1.96905	1.39924	-	19.71	2.56	205	776	621	365	none	No	This study	MYB family transcription factor, putative, expressed
Xoc	Tal11a	LOC_Os06g47950	OsAffx.15977.1.S1_s_at	1 of 1	HD NN HD NG NS NN HG NI NI NS NI NG HD NN HD HD NG HG NG C A C c c A a A A A A a C G C C c T T	4.75622	4.71337	4.80755	5.54401	1.77847	1.66609	0.0275219	4.81611	4.76208	0.963244	0.96898	-	16.2	2.55	19	525	none	none	93	nd	This study	tetratricopeptide-like helical, putative, expressed
Xoc	Tal2d	LOC_Os09g23560	Os.5983.1.S1_at	1 of 1	NI HG N* NN N* HD HG HD NN HD NK HG NN NN NG HD A T T G T C T g A C G T c G c C	4.50356	4.84945	3.64999	5.97874	2.18751	5.02371	0.28	4.295	3.62033	0.626478	0.979655	-	14.19	2.17	288	146	-5	-137	none	nd	This study	dehydrogenase, putative, expressed
Xoc	Tal3b	LOC_Os01g53220	Os.35681.1.S1_at	1 of 1	NI N* NI NI NN N* NI NK HD HD HD NG NI NN HD NN HD NG c C c A c C t G C C C g A G C G C T	3.95015	4.36809	4.1314	6.17569	3.50061	4.12471	2.22e-06	3.87681	3.83208	0.969474	0.812636	-	17.72	2.92	611	302	151	-425	none	nd	This study	HSF-type DNA-binding domain containing protein, expressed
Xoc	Tal4b	LOC_Os07g34510	Os.51294.1.S1_at	1 of 1	NS HG NI NG NS NN NG NN NG HD NN HD HD NG A T A T A G T G T t A C C T	5.82886	5.879	5.80116	5.80533	0.950215	1.0029	0.28	5.84462	5.64182	0.868867	0.895438	-	8.88	1.63	33	951	none	150	434	nd	This study	retrotransposon protein, putative, unclassified, expressed
Xoc	Tal7	LOC_Os02g15710	OsAffx.2629.1.S1_at	1 of 1	NN HD HD HH NN NG NS NG HD NI NG HD HH NG NG NG HA NG G C a t A T c c C A T C a T T T C a	2.88506	1.92625	1.97189	4.43642	5.69687	5.51947	0.083507	1.9567	2.23841	1.21564	1.2029	-	15.75	1.94	265	243	none	86	none	nd	This study	plastocyanin-like domain containing protein, putative, expressed
Xoo	PthXo1	LOC_Os08g42350	Os.10401.1.S1_s_at	1 of 1	NN HD NI HG HD NG N* HD HD NI NG NG NI HD NG NN NG NI NI NI NI N* NS N* G C A T C T C C C c c T A C T G T A c A c C A C	4.87727	5.54796	4.77416	5.10129	0.73373	1.25451	-	5.11561	9.20777	17.0555	21.6098	1.04e-08	15.8403	2.05185	0	250	79	45	-561	Yes	[Yang, 2006]	nodulin MtN3 family protein, putative, expressed
Xoo	PthXo6	LOC_Os09g29820	Os.49201.1.S1_at	1 of 1	NI HG NI NN NN NN NN NN HD NI HD HG HD NI N* NS NI NI HG HD NS NS NG A T A A A A G G C c C T C A C c A A c C c A T	5.53059	5.42574	5.63531	5.54562	1.08665	0.939725	-	5.55223	6.6601	2.15527	2.03466	0.0035305	15.6109	1.7501	1	135	32	-1	none	Yes	[Sugio, 2007]	bZIP transcription factor domain containing protein, expressed
Xoo	PthXo7	LOC_Os01g73890	OsAffx.24035.1.S1_s_at	1 of 1	NI NG NI NI N* NN HD HD N* NI NI NI NG HD HG NN NS NN HD HD NG N* A T A A T c C C C A A A T C c c c t C C T C	6.19992	6.34964	6.32175	6.25997	0.939737	0.95808	-	6.15828	7.82749	3.1804	2.83969	1.62e-06	15.3406	1.96172	1	468	29	-3	none	Yes	[Sugio, 2007]	transcription initiation factor IIA gamma chain, putative, expressed
Xoo	Tal9a	LOC_Os07g06970	Os.49794.1.S1_at	1 of 1	HD HD HD NG N* NN HD HD N* NI NI NN HD HI ND HD NI HD NG NG C C C T T c C C T A A A C c C C A C T T	4.46766	4.54576	4.92297	6.10482	2.94662	2.26868	0.0132924	4.71346	7.02805	4.97465	4.30222	2.52e-05	7.81365	1.36841	0	205	13	none	none	Yes	B. Yang, unpublished	HEN1, putative, expressed
Xoo	AvrXa27	LOC_Os01g73890	OsAffx.24035.1.S1_s_at	1 of 1	NI NN N* NG NS NN NN NN NI NN NI N* HD HD NI NG NG A G T a A G A A A A A C C a A T a	6.19992	6.34964	6.32175	6.25997	0.939737	0.95808	-	6.15828	7.82749	3.1804	2.83969	1.62e-06	15.1251	1.9466	561	880	441	409	none	nd		transcription initiation factor IIA gamma chain, putative, expressed
Xoo	AvrXa27	LOC_Os03g03034	Os.10510.1.S1_at	1 of 1	NI NN N* NG NS NN NN NN NI NN NI N* HD HD NI NG NG A A T T c A c G A G A C a a A T T	6.49049	6.63923	5.58065	7.21925	1.49487	3.11363	0.0113008	6.75193	6.86972	1.08507	2.4437	0.127036	15.4137	1.98374	762	425	394	-496	289	nd		flavonol synthase/flavanone 3-hydroxylase, putative, expressed
Xoo	AvrXa27	LOC_Os03g03034	Os.53217.1.S1_x_at	1 of 1	NI NN N* NG NS NN NN NN NI NN NI N* HD HD NI NG NG A A T T c A c G A G A C a a A T T	5.4069	5.75197	4.58534	6.08419	1.25895	2.82618	0.0679495	5.52328	6.08029	1.47121	2.81853	0.090001	15.4137	1.98374	762	425	394	-496	289	nd		flavonol synthase/flavanone 3-hydroxylase, putative, expressed
Xoo	AvrXa27	LOC_Os06g03080	Os.50769.1.A1_at	1 of 1	NI NN N* NG NS NN NN NN NI NN NI N* HD HD NI NG NG A c C T A c c A A G A T C t A T T	3.77954	3.31568	3.45874	3.7129	1.31696	1.19264	-	3.38967	4.87099	2.79202	2.66151	0.0057077	14.8089	1.9059	420	369	356	-124	none	nd		aspartic proteinase nepenthesin-2 precursor, putative, expressed
Xoo	AvrXa27	LOC_Os06g03120	Os.50769.1.A1_at	1 of 1	NI NN N* NG NS NN NN NN NI NN NI N* HD HD NI NG NG A c C T A c c A A G A T C t A T T	3.77954	3.31568	3.45874	3.7129	1.31696	1.19264	-	3.38967	4.87099	2.79202	2.66151	0.0057077	14.8089	1.9059	419	742	675	-126	none	nd		aspartic proteinase nepenthesin-2 precursor, putative, expressed
Xoo	AvrXa27	LOC_Os06g03120	Os.50769.1.A1_at	1 of 1	NI NN N* NG NS NN NN NN NI NN NI N* HD HD NI NG NG A c C T A t A A A G t T C C A T T	3.77954	3.31568	3.45874	3.7129	1.31696	1.19264	-	3.38967	4.87099	2.79202	2.66151	0.0057077	15.2053	1.96	596	605	538	23	none	nd		aspartic proteinase nepenthesin-2 precursor, putative, expressed
Xoo	AvrXa27	LOC_Os07g17460	Os.52900.1.S1_at	1 of 1	NI NN N* NG NS NN NN NN NI NN NI N* HD HD NI NG NG A c A T A G G c A A A T C C A T a	3.58502	2.81665	2.17572	2.42646	0.763033	1.18982	-	2.34301	3.66668	2.50302	2.81076	0.166673	14.5158	1.86818	330	379	301	-319	none	nd		OsFBL36 - F-box domain and LRR containing protein, expressed
Xoo	PthXo6	LOC_Os01g52610	Os.33816.1.S1_at	1 of 1	NI HG NI NN NN NN NN NN HD NI HD HG HD NI N* NS NI NI HG HD NS NS NG A T A G A A A G C A C T C A C G g g T g c A T	2.94818	4.4804	4.82753	5.04544	1.47943	1.16305	-	4.22477	5.86035	3.10713	2.04602	0.0108893	22.6592	2.54027	197	181	64	-85	none	nd		membrane associated DUF588 domain containing protein, putative, expressed
Xoo	PthXo6	LOC_Os06g48010	OsAffx.15978.1.S1_x_at	1 of 1	NI HG NI NN NN NN NN NN HD NI HD HG HD NI N* NS NI NI HG HD NS NS NG A T A A A c G c C A C T C A C c c A T C G c T	5.44123	5.2365	5.36109	5.31843	1.05844	0.970869	-	5.21049	6.04173	1.7792	1.60285	0.0786142	17.1617	1.92396	2	108	32	-248	none	nd		peroxidase precursor, putative, expressed
Xoo	PthXo6	LOC_Os07g11510	Os.16276.1.S1_at	1 of 2	NI HG NI NN NN NN NN NN HD NI HD HG HD NI N* NS NI NI HG HD NS NS NG A T A G A A A c C A C c C A T A g A T a G c T	3.71265	3.98303	3.66979	3.2266	0.591958	0.735504	-	2.9696	5.31286	5.0745	3.1233	0.000505407	21.24	2.38117	54	71	-25	-5	none	nd		RAL6 - Seed allergenic protein RA5/RA14/RA17 precursor, expressed
Xoo	PthXo6	LOC_Os07g11510	Os.39040.3.S1_x_at	2 of 2	NI HG NI NN NN NN NN NN HD NI HD HG HD NI N* NS NI NI HG HD NS NS NG A T A G A A A c C A C c C A T A g A T a G c T	2.24634	2.63571	2.36401	2.44456	0.875906	1.05742	-	2.06766	5.55096	11.1836	9.10686	3.36e-05	21.24	2.38117	54	71	-25	-5	none	nd		RAL6 - Seed allergenic protein RA5/RA14/RA17 precursor, expressed
Xoo	PthXo6	LOC_Os08g44220	Os.54453.1.S1_at	1 of 1	NI HG NI NN NN NN NN NN HD NI HD HG HD NI N* NS NI NI HG HD NS NS NG A T A G G A A A a A t a a A T A A A T a A A T	5.20146	5.24286	4.73598	4.92424	0.801837	1.13938	-	5.32837	5.73514	1.32572	1.99883	0.00694804	22.4978	2.52218	169	674	654	-225	none	nd		GLTP domain containing protein, putative, expressed
Xoo	PthXo6	LOC_Os10g28240	Os.46832.1.S1_at	1 of 1	NI HG NI NN NN NN NN NN HD NI HD HG HD NI N* NS NI NI HG HD NS NS NG A T A G G G G G C A t a t A G G A A T C c A T	4.79263	4.80351	4.24621	4.54054	0.833372	1.22632	-	4.86888	6.13086	2.39823	3.69263	3.33e-05	22.3247	2.50277	148	190	51	-5	none	nd		calcium-transporting ATPase, plasma membrane-type, putative, expressed
Xoo	PthXo6	LOC_Os11g42950	OsAffx.31451.1.S1_at	1 of 1	NI HG NI NN NN NN NN NN HD NI HD HG HD NI N* NS NI NI HG HD NS NS NG A T g A t G A G C A C a a A C A A c T C c c T	5.18362	5.30035	4.99969	4.9799	0.800823	0.986381	-	5.12984	6.03568	1.87363	2.05052	0.179131	23.8028	2.66847	460	746	734	none	none	nd		expressed protein
Xoo	Tal2a	LOC_Os01g01840	OsAffx.1884.1.S1_at	1 of 1	NI NG NN NG NK NG NI NN NI NN NI HD N* NS N* A c G T G T A A A t A C T A T	3.12656	2.3855	2.69045	2.41991	1.02414	0.829012	-	2.02854	4.72732	6.49255	4.10356	0.172091	11.1239	1.84477	142	904	709	95	none	nd		helix-loop-helix DNA-binding domain containing protein, expressed
Xoo	Tal2a	LOC_Os01g01840	OsAffx.1884.1.S1_x_at	1 of 1	NI NG NN NG NK NG NI NN NI NN NI HD N* NS N* A c G T G T A A A t A C T A T	4.76474	4.67008	4.94812	4.46716	0.868787	0.7165	-	4.77175	5.92347	2.22178	1.96612	0.0356182	11.1239	1.84477	142	904	709	95	none	nd		helix-loop-helix DNA-binding domain containing protein, expressed
Xoo	Tal2a	LOC_Os07g11510	Os.16276.1.S1_at	1 of 2	NI NG NN NG NK NG NI NN NI NN NI HD N* NS N* A T A T a T A G A A A C C A C	3.71265	3.98303	3.66979	3.2266	0.591958	0.735504	-	2.9696	5.31286	5.0745	3.1233	0.000505407	10.04	1.66502	32	75	-21	-1	none	nd		RAL6 - Seed allergenic protein RA5/RA14/RA17 precursor, expressed
Xoo	Tal2a	LOC_Os07g11510	Os.39040.3.S1_x_at	2 of 2	NI NG NN NG NK NG NI NN NI NN NI HD N* NS N* A T A T a T A G A A A C C A C	2.24634	2.63571	2.36401	2.44456	0.875906	1.05742	-	2.06766	5.55096	11.1836	9.10686	3.36e-05	10.04	1.66502	32	75	-21	-1	none	nd		RAL6 - Seed allergenic protein RA5/RA14/RA17 precursor, expressed
Xoo	Tal4	LOC_Os01g58240	Os.30258.1.S1_at	1 of 1	NI NN NN NI NI NI HD NS HG NN NN NN NI NI HG HD A A G A A A C A T A G G A c T a	4.60649	4.6412	4.5764	6.5844	3.84559	4.02224	3.29e-05	4.59295	6.0717	2.78706	2.81922	0.0306975	11.2487	1.73591	72	464	449	-15	none	nd		OsSub6 - Putative Subtilisin homologue, expressed
Xoo	Tal4	LOC_Os02g43360	Os.5542.1.S1_at	1 of 1	NI NN NN NI NI NI HD NS HG NN NN NN NI NI HG HD A A A A A A a A a A A G A A T C	6.41102	6.3993	6.87199	6.80137	1.32139	0.952224	-	6.46726	7.20737	1.67031	1.26171	0.166673	11.9447	1.84332	166	602	366	-236	none	nd		cytochrome b5-like Heme/Steroid binding domain containing protein, expressed
Xoo	Tal4	LOC_Os04g27020	OsAffx.13991.1.S1_at	1 of 1	NI NN NN NI NI NI HD NS HG NN NN NN NI NI HG HD A A A A A A a A T A A A A A a C	3.21904	3.02494	3.98068	3.97	1.92527	0.992625	-	3.12818	5.68601	5.8882	3.26103	0.134014	12.1447	1.87418	213	598	none	325	none	nd		cytochrome P450, putative, expressed
Xoo	Tal4	LOC_Os06g29730	Os.28011.1.S1_at	1 of 1	NI NN NN NI NI NI HD NS HG NN NN NN NI NI HG HD A A A A A A a A T A G c A A T C	6.13988	6.60913	7.68871	7.66647	2.08109	0.984701	-	6.36248	8.86341	5.6605	2.25745	0.127036	10.4665	1.6152	26	417	375	345	none	nd		RALFL28 - Rapid ALkalinization Factor RALF family protein precursor, expressed
Xoo	Tal5a	LOC_Os07g09190	Os.6450.1.S1_at	1 of 1	NI NS HD HG NS NN HD H* NG NN NN HD HD NG HD NG A G C T A G C T T A G C t T g T	5.99494	6.08613	6.77579	6.77833	1.61574	1.00176	-	6.08327	7.64358	2.94917	1.82487	0.116241	13.9811	2.52366	578	25	-162	-196	-153	nd		transketolase, putative, expressed
Xoo	Tal5a	LOC_Os07g11510	Os.16276.1.S1_at	1 of 2	NI NS HD HG NS NN HD H* NG NN NN HD HD NG HD NG A G a T A G C T a t c C C T C T	3.71265	3.98303	3.66979	3.2266	0.591958	0.735504	-	2.9696	5.31286	5.0745	3.1233	0.000505407	14.4274	2.60423	803	56	-40	-20	none	nd		RAL6 - Seed allergenic protein RA5/RA14/RA17 precursor, expressed
Xoo	Tal5a	LOC_Os07g11510	Os.39040.3.S1_x_at	2 of 2	NI NS HD HG NS NN HD H* NG NN NN HD HD NG HD NG A G a T A G C T a t c C C T C T	2.24634	2.63571	2.36401	2.44456	0.875906	1.05742	-	2.06766	5.55096	11.1836	9.10686	3.36e-05	14.4274	2.60423	803	56	-40	-20	none	nd		RAL6 - Seed allergenic protein RA5/RA14/RA17 precursor, expressed
Xoo	Tal5a	LOC_Os09g27580	Os.6037.1.S1_at	1 of 2	NI NS HD HG NS NN HD H* NG NN NN HD HD NG HD NG A A C c A G a T T G t C C c C T	8.12172	8.09684	7.8465	7.91543	0.881838	1.04893	-	8.15996	8.59977	1.35642	1.6856	0.0419642	13.7338	2.47902	501	359	303	none	107	nd		potassium transporter, putative, expressed
Xoo	Tal5a	LOC_Os09g27580	Os.6037.2.S1_x_at	2 of 2	NI NS HD HG NS NN HD H* NG NN NN HD HD NG HD NG A A C c A G a T T G t C C c C T	6.92456	6.9275	6.83985	6.64437	0.82181	0.873286	-	6.84168	7.53765	1.61998	1.62203	0.0770768	13.7338	2.47902	501	359	303	none	107	nd		potassium transporter, putative, expressed
Xoo	Tal5a	LOC_Os11g42950	OsAffx.31451.1.S1_at	1 of 1	NI NS HD HG NS NN HD H* NG NN NN HD HD NG HD NG A G C T A G C T c A G C C T C a	5.18362	5.30035	4.99969	4.9799	0.800823	0.986381	-	5.12984	6.03568	1.87363	2.05052	0.179131	11.2086	2.02321	32	94	82	none	none	nd		expressed protein
Xoo	Tal6a	LOC_Os09g29210	Os.11962.3.S1_x_at	1 of 1	NI N* NI NS NN NG NN NS N* NS NN NS N* NI HG HD NI HD HD NG A T A A A T G A G G G A T A T C c C C a	4.2439	3.89214	3.98779	3.94485	1.03721	0.970674	-	4.16815	5.54849	2.6033	2.94997	0.000411264	16.8593	2.03124	91	113	40	-1	none	nd		purine permease, putative, expressed
Xoo	Tal7a	LOC_Os01g68740	Os.27169.1.S1_s_at	1 of 1	NI HG NI NI NI NN HD NS NN NS NN HD NN NI HD NN NS NG A T A A A A C A A c G C A A C G A T	4.20955	3.84192	5.65101	5.73309	3.70936	1.05855	-	3.69334	6.18312	5.61693	1.44604	0.179131	9.14142	1.23034	0	92	-409	-1	none	nd		keratin, type I cytoskeletal 9, putative, expressed
Xoo	Tal7b	LOC_Os01g40290	Os.31171.1.S1_at	1 of 1	NI HG NS HG HG HD NS NG HD NN NG HG NG HD HG HD HD NI NN NG A T A T a C c T C G T T T C T C C A G g	4.34869	4.44003	5.21007	9.53712	34.2276	20.0711	3.4e-08	4.29643	8.58162	19.4972	10.3499	0.000148834	12.5474	2.05695	2	101	31	-3	none	nd		expressed protein
Xoo	Tal7b	LOC_Os10g32700	Os.32630.1.S1_at	1 of 1	NI HG NS HG HG HD NS NG HD NN NG HG NG HD HG HD HD NI NN NG A T G T T C c T t t c T T C T C a A A T	3.99297	3.51688	4.10195	4.03171	1.42883	0.95248	-	3.61055	4.67988	2.09845	1.49271	0.00863573	18.4916	3.03142	279	610	-164	-199	none	nd		hypersensitive-induced response protein, putative, expressed
Xoo	Tal8a	LOC_Os01g68740	Os.27169.1.S1_s_at	1 of 1	NI HG NI NI NI NN HD NS NN NS NN HD NN NI HD NN NS NG A T A A A A C A A c G C A A C G A T	4.20955	3.84192	5.65101	5.73309	3.70936	1.05855	-	3.69334	6.18312	5.61693	1.44604	0.179131	9.14142	1.23034	0	92	-409	-1	none	nd		keratin, type I cytoskeletal 9, putative, expressed
Xoo	Tal8b	LOC_Os01g40290	Os.31171.1.S1_at	1 of 1	NI HG NS HG HG HD NS NG HD NN NG HG NG HD HG HD HD NI NN NG A T A T a C c T C G T T T C T C C A G g	4.34869	4.44003	5.21007	9.53712	34.2276	20.0711	3.4e-08	4.29643	8.58162	19.4972	10.3499	0.000148834	12.5474	2.05695	2	101	31	-3	none	nd		expressed protein
Xoo	Tal8b	LOC_Os10g32700	Os.32630.1.S1_at	1 of 1	NI HG NS HG HG HD NS NG HD NN NG HG NG HD HG HD HD NI NN NG A T G T T C c T t t c T T C T C a A A T	3.99297	3.51688	4.10195	4.03171	1.42883	0.95248	-	3.61055	4.67988	2.09845	1.49271	0.00863573	18.4916	3.03142	279	610	-164	-199	none	nd		hypersensitive-induced response protein, putative, expressed
Xoo	Tal9a	LOC_Os06g39120	Os.37051.1.S1_at	1 of 1	HD HD HD NG N* NN HD HD N* NI NI NN HD HI ND HD NI HD NG NG C C t T C c C C T A A c C c C C t C T c	7.16055	6.95429	7.51464	7.80548	1.804	1.22335	-	6.92183	8.5677	3.12936	2.07492	0.000148834	17.0107	2.97911	103	157	-234	-267	none	nd		expressed protein
Xoo	Tal9b	LOC_Os01g58194	Os.42305.2.S1_x_at	1 of 1	HD HD NN NN NG NG HD NS HG HD NG N* HD HD HD N* NN NI NN HD HI ND HD HG NN HG N* C C G c g c C G T C g C C t C C G c G C c C C T G c C	5.1767	4.99875	5.37686	5.09475	1.06881	0.82239	-	4.96808	5.33572	1.29024	0.971886	0.172091	27.5201	2.77981	258	372	239	none	none	nd		protein disulfide isomerase, putative, expressed
Xoo	Tal9b	LOC_Os03g03034	Os.10510.1.S1_at	1 of 2	HD HD NN NN NG NG HD NS HG HD NG N* HD HD HD N* NN NI NN HD HI ND HD HG NN HG N* C C G G c c C c T C T C C C C C c g c C A C C T G a C	6.49049	6.63923	5.58065	7.21925	1.49487	3.11363	0.0113008	6.75193	6.86972	1.08507	2.4437	0.127036	26.5941	2.68627	129	142	111	-779	6	nd		flavonol synthase/flavanone 3-hydroxylase, putative, expressed
Xoo	Tal9b	LOC_Os03g03034	Os.53217.1.S1_x_at	2 of 2	HD HD NN NN NG NG HD NS HG HD NG N* HD HD HD N* NN NI NN HD HI ND HD HG NN HG N* C C G G c c C c T C T C C C C C c g c C A C C T G a C	5.4069	5.75197	4.58534	6.08419	1.25895	2.82618	0.0679495	5.52328	6.08029	1.47121	2.81853	0.090001	26.5941	2.68627	129	142	111	-779	6	nd		flavonol synthase/flavanone 3-hydroxylase, putative, expressed
Xoo	Tal9d	LOC_Os04g01470	Os.23187.1.S1_at	1 of 1	NI NN NI HG HG NV HG HD HG HD HD HD NG A c A T c G T C T C C C a	2.86461	3.56517	4.68572	4.15844	1.50867	0.693864	-	2.94718	5.74649	6.96108	2.08606	0.0185864	9.36136	2.08959	691	891	696	673	714	nd		O-methyltransferase, putative, expressed
Xoo	Tal9e	LOC_Os02g15290	Os.56119.1.S1_at	1 of 1	NN HD NS NG HD NN N* NI HD NS HD NN HD NN HD NN NN NN NN NN NN NN HD NG A a A T C c C c C c t G C A C A G G A A A G C T	6.07027	6.2842	4.76698	7.06815	1.72184	4.92858	4.13e-07	6.32962	6.34631	1.01164	2.98832	0.0712673	23.5212	1.8757	104	148	30	-3	-180	nd		VQ domain containing protein, putative, expressed
a Targets represented by two probesets are duplicated in the list, one entry for each probeset.
b RVD sequence shown at top, EBE at bottom. Mismatches are indicated by lower case in the EBE; matches are defined as (with X equal to any amino acid) XD to C, XI to A, XG to T, XN to G or A, NS to G or A, and N* and other, rare RVDs to any base [1-5].
c Normalized expression value for the probeset (average of all replicates) for leaves harvested 2h or 96h (as indicated) after inoculation with X. oryzae pv. oryzicola BLS256 (Xoc), X. oryzae pv.oryzae PXO99A (Xoo), or mock inoculum.
d Fold change in transcript abundance at 96h relative to 2h after inoculation with the indicated strain, or relative to Mock at 96h; -, no significant change.
e Calculated for the comparison of transcript abundance in X. oryzae pv. oryzicola BLS256 vs. mock inoculated leaves across all time points; -, q>0.3.
f Score is according to Doyle et al. [6].
g Ratio of EBE score to best possible score for the TAL effector [6].
h Among the single best scoring sites for the TAL effector in each rice promoter [6].
i Distance in bases from the 5' end of the EBE to the translational start site (TLS) of the target locus; a positive value indicates a location downstream of the EBE.
j Distance in bases from the 5' end of the EBE to the transcriptional start site (TXS) based on cDNA evidence in the Rice Genome Annotation Project Release 7 (http://rice.plantbiology.msu.edu/); a positive value indicates a location downstream of the EBE; none, cDNA evidence of TXS missing.
k Distance in bases from the 5' end of the EBE to the nearest identified putative TATA box; a positive value indicates a location downstream of the EBE; none, putative TATA box not present.
l Distance in bases from the 5' end of the EBE to the nearest identified putative Y patch; a positive value indicates a location downstream of the EBE; none, putative Y patch not present.
m Experimental validation of the target predictions. Yes, validated (true target); No, not validated (false positive); nd, not determined (not tested or transcript not detected by RT-PCR).
REFERENCES
1. Moscou MJ, Bogdanove AJ (2009) A simple cipher governs DNA recognition by TAL effectors. Science 326: 1501.
2. Boch J, Scholze H, Schornack S, Landgraf A, Hahn S, et al. (2009) Breaking the code of DNA binding specificity of TAL-type III effectors. Science 326: 1509-1512.
3. Mak AN, Bradley P, Cernadas RA, Bogdanove AJ, Stoddard BL (2012) The crystal structure of TAL effector PthXo1 bound to its DNA target. Science 335: 716-719.
4. Deng D, Yan C, Pan X, Mahfouz M, Wang J, et al. (2012) Structural basis for sequence-specific recognition of DNA by TAL effectors. Science 335: 720-723.
5. Streubel J, Blucher C, Landgraf A, Boch J (2012) TAL effector RVD specificities and efficiencies. Nat Biotechnol 30: 593-595.
6. Doyle EL, Booher NJ, Standage DS, Voytas DF, Brendel VP, et al. (2012) TAL Effector-Nucleotide Targeter (TALE-NT) 2.0: tools for TAL effector design and target prediction. Nucleic Acids Res 40: W117-122.
