# Supplementary material for: Code-Assisted Discovery of TAL Effector Targets in Bacterial Leaf Streak of Rice Reveals Contrast with Bacterial Blight and a Novel Susceptibility Gene
Source: PLoS Pathog. 2014 Feb 27;10(2):e1003972. doi: 10.1371/journal.ppat.1003972 (PMC3937315; doi:10.1371/journal.ppat.1003972)
Supplement: Table S8 — Bacterial strains and plasmids used. (XLSX) [file ppat.1003972.s015.xlsx]

## Sheet: Table S8
Table S8. Bacterial strains and plasmids used.
Bacterial strain or plasmid	Relevant characteristicsa	Reference or source
Agrobacterium tumefaciens
GV3101	Disarmed C58 derivative, Rfr	[1]
E. coli
TOP10	F- mcrA Δ (mrr-hsdRMS-mcrBC) Φ80lacZΔM15 ΔlacX74 recA1 araD139 Δ(araleu) 7697 galU galK rpsL (Strr) endA1 nupG	Invitrogen, Carlsbad, CA, USA
Xanthomonas oryzae pv. oryzae
PXO99A	Wild type, Philippine race 6	[2]
PXO99AME7	hrcU derivative of PXO99A, type III secretion deficient, Kmr	[3]
Xanthomonas oryzae pv. oryzicola
BLS256	Wild type, Philippine isolate	[4]
BLS256hrcC-	hrcC derivative of BLS256, type III secretion deficient, Kmr	[5]
M87	BLS256 marker exchange mutant with single disruptive insertion mapping to tal1c, Kmr	This study
M91	BLS256 marker exchange mutant with single disruptive insertion mapping to tal1b, Kmr	This study
M73	BLS256 marker exchange mutant with single disruptive insertion mapping to tal1a, Kmr	This study
M27	BLS256 marker exchange mutant with single disruptive insertion mapping to an apparent complex recombination in the tal2 cluster, within tal2f on the 5' side and tal2b' on the 3' side, and disrupting tal2g, Kmr	This study
M30	BLS256 marker exchange mutant with single disruptive insertion mapping to an apparent complex recombination in the tal2 cluster, within tal2h' on the 5' side and tal2g on the 3' side, Kmr	This study
M134	BLS256 marker exchange mutant with single disruptive insertion mapping to tal2g, Kmr	This study
M2	BLS256 marker exchange mutant with single disruptive insertion mapping to tal2e, Kmr	This study
M35	BLS256 marker exchange mutant with single disruptive insertion mapping to tal2d, Kmr	This study
M79	BLS256 marker exchange mutant with single disruptive insertion mapping to tal2c, Kmr	This study
M96	BLS256 marker exchange mutant with single disruptive insertion mapping to tal3a, Kmr	This study
M139	BLS256 marker exchange mutant with single disruptive insertion mapping to tal3b, Kmr	This study
M81	BLS256 marker exchange mutant with single disruptive insertion mapping to tal3c, Kmr	This study
M90	BLS256 marker exchange mutant with single disruptive insertion mapping to an apparent complex recombination in the tal4 cluster, within tal4b on the 5' side and tal4a on the 3' side, Kmr	This study
M147	BLS256 marker exchange mutant with single disruptive insertion mapping to tal4c, Kmr	This study
M38	BLS256 marker exchange mutant with single disruptive insertion mapping to tal5a on the 5' side, Kmr	This study
M144	BLS256 marker exchange mutant with single disruptive insertion mapping to tal6 on the 5' side, Kmr	This study
M19	BLS256 marker exchange mutant with single disruptive insertion mapping to tal7 on the 3' side, Kmr	This study
M76	BLS256 marker exchange mutant with single disruptive insertion mapping to tal8, Kmr	This study
M89	BLS256 marker exchange mutant with single disruptive insertion mapping to tal9b, Kmr	This study
M80	BLS256 marker exchange mutant with single disruptive insertion mapping to tal9a, Kmr	This study
M138	BLS256 marker exchange mutant with single disruptive insertion mapping to tal10, Kmr	This study
M5	BLS256 marker exchange mutant with single disruptive insertion mapping to tal11a and tal11b, Kmr	This study
M71	BLS256 marker exchange mutant with single disruptive insertion mapping to tal11b, Kmr	This study
M86	BLS256 marker exchange mutant with single disruptive insertion mapping to tal12, Kmr	This study
Xanthomonas axonopodis pv. glycines
EB08	Wild type, U.S. (Story County, Iowa) isolate from soybean (Glycine max L.)	[6]
Plasmids
pSM7	pBluescriptII-KS(+) (Invitrogen) containing the 4.5 kb PstI fragment of tal gene aB4.5 [Bai, 2000 #3326] interrupted at repeat 9 by EZTN5NotIKan-3 transposon, Kmr	[7]
pCS466	Gateway entry vector pCR8-GW (Invitrogen) containing tal1c of BLS256 missing the SphI repeat-encoding fragment, Spr	[8]
pKEB31	pDD62 derivative containing Gateway destination vector cassette (Invitrogen) between XbaI and BamHI sites, Tcr	[9]
pAC99	pKEB31 containing tal1c of BLS256 missing the SphI repeat-encoding fragment, Tcr	[8]
pKEB31-tal1c	pKEB31 containing tal1c of BLS256, Tcr	[8]
pKEB31-tal2a	pAC99 with the SphI repeat-coding fragment of tal2a of BLS256, Tcr	This study
pKEB31-tal2c	pAC99 with the SphI repeat-coding fragment of tal2c of BLS256, Tcr	This study
pKEB31-tal2d	pAC99 with the SphI repeat-coding fragment of tal2d of BLS256, Tcr	This study
pKEB31-tal2f	pAC99 with the SphI repeat-coding fragment of tal2f of BLS256, Tcr	This study
pKEB31-tal2g	pAC99 with the BamHI repeat-coding fragment of tal2g of BLS256, Tcr	This study
pKEB31-tal3a	pAC99 with the SphI repeat-coding fragment of tal3a of BLS256, Tcr	This study
pKEB31-tal3b	pAC99 with the SphI repeat-coding fragment of tal3b of BLS256, Tcr	This study
pKEB31-tal3c	pAC99 with the SphI repeat-coding fragment of tal3c of BLS256, Tcr	This study
pKEB31-tal4a	pAC99 with the BamHI repeat-coding fragment of tal4a of BLS256, Tcr	This study
pKEB31-tal4b	pAC99 with the SphI repeat-coding fragment of tal4b of BLS256, Tcr	This study
pKEB31-tal4c	pAC99 with the SphI repeat-coding fragment of tal4c of BLS256, Tcr	This study
pKEB31-tal5a	pAC99 with the SphI repeat-coding fragment of tal5a of BLS256, Tcr	This study
pKEB31-tal6	pAC99 with the SphI repeat-coding fragment of tal6 of BLS256, Tcr	This study
pKEB31-tal7	pAC99 with the SphI repeat-coding fragment of tal7 of BLS256, Tcr	This study
pKEB31-tal8	pAC99 with the BamHI repeat-coding fragment of tal8 of BLS256, Tcr	This study
pKEB31-tal9a	pAC99 with the SphI repeat-coding fragment of tal9a of BLS256, Tcr	This study
pKEB31-tal9b	pAC99 with the SphI repeat-coding fragment of tal9b of BLS256, Tcr	This study
pKEB31-tal11a	pAC99 with the SphI repeat-coding fragment of tal11a of BLS256, Tcr	This study
pKEB31-tal11b	pAC99 with the SphI repeat-coding fragment of tal11b of BLS256, Tcr	This study
pGW3 and pGW5	Binary Gateway destination vectors, Kmr	[10]
pGW5-AvrBs3	pGW5 derivative containing in the T-DNA avrBs3 under the control of the 35S promoter, Kmr	[11]
pGW5-Tal2g	pGW5 derivative containing in the T-DNA tal2g under the control of the 35S promoter, Kmr	This study
pGW3-343Bs3NcoI	pGW3 derivative containing in the T-DNA uidA under the control of 343 bp fragment of the pepper (Capsicum annuum) Bs3 promoter, with a single base pair substitution that creates an NcoI site 47 bp upstream of the native AvrBs3 EBE, Kmr	This study
a Rfr, rifampicin resistance; Kmr, kanamycin resistance; Apr, ampicillin resistance; Spr, spectinomycin resistance; Tcr, tetracycline resistance; Gmr, gentamycin resistance.
REFERENCES
1. Van Larebeke N, Engler G, Holsters M, Van den Elsacker S, Zaenen I, et al. (1974) Large plasmid in Agrobacterium tumefaciens essential for crown gall-inducing ability. Nature 252: 169-170.
2. Hopkins CM, White FF, Choi SH, Guo A, Leach JE (1992) Identification of a family of avirulence genes from Xanthomonas oryzae pv. oryzae. Mol Plant-Microbe Interact 5: 451-459.
3. Yang B, Sugio A, White FF (2006) Os8N3 is a host disease-susceptibility gene for bacterial blight of rice. Proc Natl Acad Sci U S A 103: 10503-10508.
4. Bogdanove AJ, Koebnik R, Lu H, Furutani A, Angiuoli SV, et al. (2011) Two new complete genome sequences offer insight into host and tissue specificity of plant pathogenic Xanthomonas spp. J Bacteriol 193: 5450-5464.
5. Makino S, Sugio A, White F, Bogdanove AJ (2006) Inhibition of resistance gene-mediated defense in rice by Xanthomonas oryzae pv. oryzicola. Mol Plant-Microbe Interact 19: 240-249.
6. Hummel AW, Doyle EL, Bogdanove AJ (2012) Addition of transcription activator-like effector binding sites to a pathogen strain-specific rice bacterial blight resistance gene makes it effective against additional strains and against bacterial leaf streak. New Phytol 195: 883-893.
7. Makino S (2005) Molecular mechanisms of pathogenesis in pathovars of the rice pathogenic bacterial species Xanthomonas oryzae. [MS thesis]. Ames, IA: Iowa State University.
8. Verdier V, Triplett LR, Hummel AW, Corral R, Cernadas RA, et al. (2012) Transcription activator-like (TAL) effectors targeting OsSWEET genes enhance virulence on diverse rice (Oryza sativa) varieties when expressed individually in a TAL effector-deficient strain of Xanthomonas oryzae. New Phytol 196: 1197-1207.
9. Cermak T, Doyle EL, Christian M, Wang L, Zhang Y, et al. (2011) Efficient design and assembly of custom TALEN and other TAL effector-based constructs for DNA targeting. Nucleic Acids Res 39: e82.
10. Nakagawa T, Kurose T, Hino T, Tanaka K, Kawamukai M, et al. (2007) Development of series of gateway binary vectors, pGWBs, for realizing efficient construction of fusion genes for plant transformation. J Biosci Bioeng 104: 34-41.
11. Römer P, Recht S, Strauss T, Elsaesser J, Schornack S, et al. (2010) Promoter elements of rice susceptibility genes are bound and activated by specific TAL effectors from the bacterial blight pathogen, Xanthomonas oryzae pv. oryzae. New Phytol 187: 1048-1057.
